# Supplementary material for: Plasma-assisted manipulation of vanadia nanoclusters for efficient selective catalytic reduction of NOx
Source: Nat Commun. 2024 Apr 27;15:3592. doi: 10.1038/s41467-024-47878-1 (PMC11055856; doi:10.1038/s41467-024-47878-1)
Supplement: Supplementary file 3 — Source Data [file 41467_2024_47878_MOESM3_ESM.xlsx]

## Sheet: Figure2
Figure 2a-W XPS					Figure 2a-V XPS					Figure 2b-H2-TPR					Figure 2c-Raman						Figure 2d-NMR
	PL		OR			PL		OR			PL		OR			PL		OR				PL		OR
48.4	5225.45	48.5	3273.2		519.5	398.2	519.5	608.088		200.304	3.07875e-05	200.563	4.53662e-05		850.99	3137.15	850.304	3143.7			-500.27	1190050000000	-487.649	0
48.3	5356.05	48.4	3148.06		519.4	668.5	519.4	652.992		201.277	3.00923e-05	201.547	4.46001e-05		852.151	3137.94	851.467	3121.06			-505.594	1188550000000	-492.973	11986300000
48.2	5332.26	48.3	3234.64		519.3	862.4	519.3	608.768		202.252	3.14246e-05	202.518	4.38572e-05		853.313	3138.37	852.63	3099.9			-510.918	1195340000000	-498.297	20713200000
48.1	5080.04	48.2	3282.18		519.2	856.4	519.2	665.944		203.226	3.21225e-05	203.49	4.31284e-05		854.474	3131.07	853.793	3086.13			-516.242	1207010000000	-503.621	65305900000
48	5161.4	48.1	3161.13		519.1	521.5	519.1	922.12		204.194	3.27547e-05	204.443	4.24336e-05		855.634	3129.93	854.955	3060.42			-521.566	1240900000000	-508.946	86717300000
47.9	5271.23	48	3065.41		519	322.8	519	887.912		205.178	3.29575e-05	205.407	4.17539e-05		856.796	3123.45	856.118	3042.01			-526.89	1289130000000	-514.27	123805000000
47.8	5172.77	47.9	3075.12		518.9	758.3	518.9	720.552		206.152	3.22344e-05	206.38	4.10934e-05		857.956	3114.96	857.28	3021.12			-532.214	1318410000000	-519.594	204289000000
47.7	5183.67	47.8	3116.59		518.8	593.6	518.8	490.472		207.134	3.24232e-05	207.348	4.04667e-05		859.116	3113	858.442	3006.47			-537.538	1432000000000	-524.918	250036000000
47.6	5050.01	47.7	2995.35		518.7	527.7	518.7	588.704		208.113	3.18926e-05	208.325	3.98683e-05		860.276	3108.14	859.603	2984.57			-542.863	1569430000000	-530.242	341651000000
47.5	4967.71	47.6	2930.21		518.6	723.3	518.6	483.208		209.081	3.1934e-05	209.31	3.93026e-05		861.435	3099.31	860.765	2963.4			-548.187	1647400000000	-535.566	405579000000
47.4	4923.42	47.5	3088.72		518.5	509.4	518.5	605.008		210.055	3.10708e-05	210.291	3.87811e-05		862.596	3090.39	861.927	2953.95			-553.511	1749420000000	-540.89	529373000000
47.3	4786.23	47.4	2945.16		518.4	945.3	518.4	787.8		211.04	3.13806e-05	211.278	3.83022e-05		863.756	3087.51	863.086	2934.63			-558.835	1817100000000	-546.214	586490000000
47.2	4766.25	47.3	3028.22		518.3	939.7	518.3	1008.1		212.035	3.03587e-05	212.275	3.78685e-05		864.915	3088.01	864.247	2922.28			-564.159	1864440000000	-551.538	706082000000
47.1	4656.86	47.2	2948.76		518.2	1062.9	518.2	1298.86		213.015	3.08205e-05	213.263	3.74922e-05		866.074	3099.62	865.408	2897.3			-569.483	1909690000000	-556.863	753910000000
47	4936.82	47.1	2944.21		518.1	1084.8	518.1	1285.27		213.999	3.17296e-05	214.276	3.71657e-05		867.232	3095.65	866.569	2884.52			-574.807	2005610000000	-562.187	777203000000
46.9	4813.35	47	2806.23		518	975.3	518	1396.81		214.96	2.65781e-05	215.273	3.69065e-05		868.392	3088.46	867.73	2868.58			-580.131	2062160000000	-567.511	812908000000
46.8	4737.33	46.9	2913.02		517.9	845.3	517.9	1350.13		215.942	2.6114e-05	216.279	3.67118e-05		869.551	3082.05	868.89	2853.57			-585.456	2097000000000	-572.835	855633000000
46.7	4745.01	46.8	2897.87		517.8	963.6	517.8	1488.46		216.918	2.56528e-05	217.305	3.6586e-05		870.709	3058.41	870.05	2831.23			-590.78	2115140000000	-578.159	902316000000
46.6	4664.17	46.7	2763.48		517.7	1555.8	517.7	1498.56		217.904	2.51868e-05	218.309	3.65357e-05		871.867	3026.38	871.209	2813.55			-596.104	2153210000000	-583.483	934201000000
46.5	4743.75	46.6	2804.97		517.6	1593.8	517.6	1770.84		218.887	2.5053e-05	219.335	3.656e-05		873.025	3007.34	872.368	2792.52			-601.428	2137660000000	-588.807	961686000000
46.4	4543.2	46.5	2886.46		517.5	1842.8	517.5	1697.9		219.864	2.51292e-05	220.349	3.66606e-05		874.182	3000.67	873.528	2770.58			-606.752	2129880000000	-594.131	951441000000
46.3	4458.7	46.4	2749.7		517.4	2213.3	517.4	1671.98		220.858	2.52067e-05	221.375	3.68411e-05		875.34	2987.13	874.688	2752.71			-612.076	2104380000000	-599.456	954282000000
46.2	4590.96	46.3	2873.57		517.3	2060.9	517.3	1654.31		221.848	2.52839e-05	222.4	3.71019e-05		876.498	2983.78	875.847	2741.33			-617.4	2067480000000	-604.78	903468000000
46.1	4641.33	46.2	2804.07		517.2	1896.5	517.2	1803.31		222.85	2.5362e-05	223.424	3.74437e-05		877.656	2964.8	877.005	2720.38			-622.724	2016230000000	-610.104	806294000000
46	4678.34	46.1	2836.06		517.1	2824.1	517.1	1967.46		223.847	2.54397e-05	224.444	3.78669e-05		878.813	2944.08	878.163	2704.37			-628.049	1986850000000	-615.428	753558000000
45.9	4425.19	46	2857.75		517	2907.3	517	1854.1		224.855	2.55184e-05	225.48	3.83816e-05		879.969	2921.01	879.322	2687.83			-633.373	1977290000000	-620.752	705329000000
45.8	4469.51	45.9	2843.98		516.9	2723.9	516.9	1993.46		225.845	2.55955e-05	226.519	3.89862e-05		881.126	2899.78	880.481	2675.82			-638.697	1962530000000	-626.076	645346000000
45.7	4469.74	45.8	2778.5		516.8	3484	516.8	2319.7		226.868	2.56753e-05	227.545	3.96705e-05		882.282	2889.58	881.638	2663.7			-644.021	1924830000000	-631.4	558411000000
45.6	4604.42	45.7	2778.28		516.7	3691.6	516.7	2735.2		227.879	2.57541e-05	228.583	4.04529e-05		883.439	2882.66	882.796	2650.64			-649.345	1901040000000	-636.724	541308000000
45.5	4555.24	45.6	2809.94		516.6	3725	516.6	3017.47		228.878	2.5832e-05	229.617	4.13235e-05		884.595	2874.08	883.954	2642.38			-654.669	1882650000000	-642.049	425242000000
45.4	4375.15	45.5	2983.91		516.5	4053.6	516.5	3110.63		229.902	2.59118e-05	230.635	4.22712e-05		885.75	2862.94	885.112	2639.46			-659.993	1846710000000	-647.373	401489000000
45.3	4510.91	45.4	2783.54		516.4	4392.8	516.4	3003.37		230.922	2.59914e-05	231.644	4.33009e-05		886.906	2849.95	886.268	2626.52			-665.317	1818120000000	-652.697	326393000000
45.2	4401.64	45.3	2832.43		516.3	4694.7	516.3	3217.82		231.959	2.60385e-05	232.657	4.44251e-05		888.062	2846.14	887.426	2616.75			-670.641	1776630000000	-658.021	316523000000
45.1	4451.3	45.2	2854.82		516.2	4848.8	516.2	3180.13		232.976	2.52787e-05	233.679	4.56521e-05		889.217	2836.64	888.583	2597.56			-675.966	1720660000000	-663.345	334296000000
45	4426.74	45.1	2775.77		516.1	4981.9	516.1	3301.24		234.015	2.45025e-05	234.693	4.69649e-05		890.372	2821.64	889.739	2586.13			-681.29	1642460000000	-668.669	301456000000
44.9	4521.12	45	2838.58		516	5010.8	516	3001.03		235.031	2.37427e-05	235.713	4.83813e-05		891.527	2814.48	890.895	2577.65			-686.614	1573600000000	-673.993	262789000000
44.8	4407.38	44.9	2866.68		515.9	5157.5	515.9	2974.62		236.065	2.29702e-05	236.745	4.99152e-05		892.682	2818.38	892.052	2556.43			-691.938	1490290000000	-679.317	217807000000
44.7	4602.9	44.8	2846.04		515.8	4834.7	515.8	3029.88		237.094	2.22015e-05	237.768	5.15342e-05		893.836	2816.45	893.207	2545.62			-697.262	1391200000000	-684.641	168469000000
44.6	4579.36	44.7	2765.4		515.7	4881.1	515.7	2856.32		238.127	2.14292e-05	238.798	5.32665e-05		894.991	2825.87	894.364	2530.08			-702.586	1319820000000	-689.966	137520000000
44.5	4632.13	44.6	2765.09		515.6	4668.1	515.6	2267.52		239.171	2.06498e-05	239.83	5.51072e-05		896.145	2828.13	895.52	2512.57			-707.91	1274270000000	-695.29	73951000000
44.4	4609.55	44.5	2837.62		515.5	4550.9	515.5	1815.66		240.207	1.9875e-05	240.862	5.70561e-05		897.299	2840.57	896.675	2494.45			-713.234	1229650000000	-700.614	47161900000
44.3	4672.59	44.4	2849.74		515.4	3999.2	515.4	1432.86		241.223	1.91165e-05	241.897	5.91223e-05		898.453	2845.07	897.831	2479.62			-718.559	1215080000000	-705.938	34399700000
44.2	4401.16	44.3	2892.54		515.3	3832.1	515.3	1513.39		242.234	1.83606e-05	242.934	6.13094e-05		899.607	2853.14	898.986	2470.5			-723.883	1195380000000	-711.262	16529200000
44.1	4724.42	44.2	2804.6		515.2	3496.1	515.2	1297.42		243.251	1.76005e-05	243.976	6.36243e-05		900.76	2855.2	900.14	2454.62			--	--	-716.586	2138940000
44	4738.68	44.1	2981.84		515.1	3532.7	515.1	1581.11		244.257	1.68492e-05	245.02	6.60707e-05		901.914	2856.06	901.296	2444.16			--	--	-721.91	0
43.9	4691.2	44	2988.15		515	3205.5	515	1584.64		245.282	1.60831e-05	246.06	6.86341e-05		903.067	2852.03	902.449	2438.5				--
43.8	4693.92	43.9	2954.42		514.9	2529.8	514.9	1527.59		246.313	1.5313e-05	247.104	7.13393e-05		904.22	2857.63	903.604	2442.36				--
43.7	4834.83	43.8	3026.47		514.8	2482.5	514.8	1271.54		247.334	1.45502e-05	248.134	7.41394e-05		905.373	2870.23	904.759	2434.83				--
43.6	4602.01	43.7	3048.06		514.7	2277.9	514.7	1093.87		248.365	1.37793e-05	249.192	7.71571e-05		906.525	2878.69	905.912	2427.5				--
43.5	4726.8	43.6	2955.82		514.6	2053.5	514.6	1165.39		249.4	1.33158e-05	250.236	8.02742e-05		907.678	2877.91	907.067	2419.03				--
43.4	5010.54	43.5	3003.1		514.5	1487.6	514.5	1011.66		250.424	1.33158e-05	251.28	8.35387e-05		908.83	2870.41	908.22	2422.18				--
43.3	4904.74	43.4	3100.33		514.4	1387.8	514.4	664.888		251.468	1.33158e-05	252.327	8.6964e-05		909.982	2875.5	909.374	2418.84				--
43.2	5035.1	43.3	3000		514.3	1449.6	514.3	446.352		252.492	1.33158e-05	253.373	9.05375e-05		911.134	2871.98	910.526	2417.43				--
43.1	4906.04	43.2	2990.47		514.2	1249.1	514.2	243.016		253.537	1.33158e-05	254.417	9.42581e-05		912.285	2867.74	911.68	2403				--
43	4925.65	43.1	2993		514.1	1487.5	514.1	226.392		254.563	1.33158e-05	255.46	9.81351e-05		913.436	2874.6	912.832	2401.69				--
42.9	5020.4	43	3055.51		514	630.6	514	182.264		255.597	1.33158e-05	256.493	0.000102137		914.588	2882.98	913.986	2397.29				--
42.8	5180.4	42.9	3095.42		513.9	752.5	513.9	362.096		256.643	1.33158e-05	257.524	0.000109414		915.739	2891.34	915.139	2397.72				--
42.7	4976.14	42.8	2974.21		513.8	298.9	513.8	446.32		257.683	1.33158e-05	258.567	0.00011433		916.89	2896.66	916.29	2395.25				--
42.6	5237.95	42.7	3219.82		513.7	419.2	513.7	538.184		258.729	1.33158e-05	259.607	0.000122261		918.041	2908.87	917.443	2383.16				--
42.5	5205.49	42.6	3295.73		513.6	117.9	513.6	509.392		259.771	1.33158e-05	260.644	0.000130612		919.192	2905.25	918.595	2359.73				--
42.4	5097.86	42.5	3126.58		513.5	549.4	513.5	696.304		260.813	1.33158e-05	261.689	0.000140211		920.341	2901.66	919.746	2349.02				--
42.3	5136.68	42.4	3077.7		513.4	358.7	513.4	513.816		261.86	1.33158e-05	262.723	0.000148058		921.491	2904.1	920.898	2343.29				--
42.2	5413.63	42.3	3154.87		513.3	160	513.3	458.784		262.881	1.33158e-05	263.757	0.000158119		922.641	2904.08	922.049	2345.02				--
42.1	5453.89	42.2	3380.66		513.2	372.2	513.2	566.176		263.927	1.33158e-05	264.795	0.000169992		923.791	2927.23	923.201	2339.72				--
42	5229.61	42.1	3235.05		513.1	504.1	513.1	799.776		264.96	1.33158e-05	265.841	0.0001781		924.941	2926.28	924.351	2335.64				--
41.9	5493.29	42	3176.3		513	264	513	915.36		265.98	1.33158e-05	266.881	0.000188515		926.089	2929.31	925.503	2326.46				--
41.8	5246.69	41.9	3279.47		512.9	195.3	512.9	830.704		267.025	1.33158e-05	267.918	0.000198861		927.239	2940.01	926.653	2316.51				--
41.7	5485.39	41.8	3296.23		512.8	338.6	512.8	461.296		268.072	1.33158e-05	268.955	0.00020918		928.388	2934.5	927.804	2301.87				--
41.6	5650.51	41.7	3415.94		512.7	354.7	512.7	442.592		269.104	1.33158e-05	269.994	0.000220005		929.537	2931.15	928.953	2295.12				--
41.5	5562.39	41.6	3476.54		512.6	12.6	512.6	117.84		270.152	1.33158e-05	271.03	0.000231971		930.685	2928.33	930.103	2287.69				--
41.4	5565.07	41.5	3502.36		512.5	289.2	512.5	444.072		271.188	1.33158e-05	272.08	0.000243285		931.833	2922.5	931.254	2287.88				--
41.3	5746.87	41.4	3372.39		512.4	45.8	512.4	219.312		272.218	1.33158e-05	273.097	0.000255637		932.982	2929.32	932.403	2284.59				--
41.2	5878.18	41.3	3491.69		512.3	342.7	512.3	258.352		273.264	1.33158e-05	274.137	0.00026836		934.13	2917.46	933.553	2278.14				--
41.1	5577.48	41.2	3504.01		512.2	7.8	512.2	-12.072		274.311	1.33158e-05	275.186	0.000280198		935.277	2904.23	934.702	2265.82				--
41	5827.61	41.1	3533.65							275.356	1.33158e-05	276.222	0.000291693		936.425	2901.69	935.851	2259.18				--
40.9	5834.13	41	3662.88							276.384	1.33158e-05	277.257	0.00030528		937.573	2888.52	937	2250.79				--
40.8	5849.48	40.9	3680.66							277.425	1.33158e-05	278.298	0.000317769		938.719	2865.56	938.149	2246.71				--
40.7	5804.44	40.8	3571.18							278.476	1.33158e-05	279.343	0.000329931		939.867	2865.75	939.297	2226.39				--
40.6	5998.66	40.7	3659.52							279.522	1.33158e-05	280.385	0.000341613		941.014	2856.91	940.446	2219.38				--
40.5	6087.46	40.6	3582.62							280.563	1.33158e-05	281.415	0.000352723		942.161	2837.93	941.594	2202.8				--
40.4	6100.46	40.5	3584.28							281.594	1.33158e-05	282.466	0.000364831		943.307	2830.29	942.741	2198.82				--
40.3	5959	40.4	3705.3							282.628	1.33158e-05	283.494	0.000377846		944.454	2826.26	943.89	2191.05				--
40.2	6008.67	40.3	3827.14							283.665	1.33158e-05	284.536	0.000391963		945.6	2815.18	945.037	2180.75				--
40.1	5990.79	40.2	3687.93							284.707	1.36742e-05	285.58	0.000404251		946.745	2811.87	946.184	2167.89				--
40	6202.9	40.1	3716							285.757	1.40822e-05	286.624	0.000418895		947.892	2776.73	947.332	2145.41				--
39.9	6034.72	40	3788.2							286.794	1.44855e-05	287.656	0.000429857		949.036	2760.01	948.479	2125.31				--
39.8	6239.74	39.9	4004.65							287.846	1.48946e-05	288.699	0.000439496		950.182	2740.7	949.626	2110.18				--
39.7	6230.4	39.8	4077.58							288.885	1.52983e-05	289.732	0.000450862		951.328	2715.24	950.772	2104.8				--
39.6	6476.52	39.7	4067.07							289.924	1.57025e-05	290.772	0.000461014		952.472	2699.77	951.919	2091.43				--
39.5	6362.11	39.6	4019.3							290.978	1.61121e-05	291.817	0.00047134		953.618	2687.15	953.065	2080.58				--
39.4	6374.99	39.5	4185.63							292.017	1.65162e-05	292.852	0.000482773		954.761	2664.14	954.211	2064.51				--
39.3	6746.02	39.4	4268.17							293.068	1.69245e-05	293.896	0.000493304		955.906	2655.95	955.357	2051.93				--
39.2	6944.36	39.3	4546.14							294.126	1.7336e-05	294.929	0.000505583		957.051	2641.34	956.504	2035.96				--
39.1	7111.32	39.2	4781.86							295.164	1.77396e-05	295.973	0.000516357		958.195	2630.4	957.649	2017.59				--
39	7357.61	39.1	5162.63							296.223	1.8151e-05	297.014	0.000525235		959.339	2617.58	958.794	1998.57				--
38.9	7765.43	39	5325.25							297.269	1.85577e-05	298.046	0.000537728		960.482	2587.7	959.939	1988.2				--
38.8	8294.76	38.9	5857.15							298.309	1.89623e-05	299.084	0.000549667		961.626	2571.44	961.083	1982.35				--
38.7	8642.64	38.8	6356.78							299.354	1.93684e-05	300.117	0.000565431		962.769	2557.11	962.229	1968.86				--
38.6	9353.44	38.7	6700.98							300.387	1.98136e-05	301.151	0.000579038		963.913	2530.67	963.374	1970.07				--
38.5	10393.9	38.6	7531.86							301.428	2.04455e-05	302.184	0.000592502		965.055	2495.91	964.518	1956.32				--
38.4	11569.7	38.5	8419.52							302.461	2.10725e-05	303.225	0.000608405		966.198	2473.16	965.662	1943.02				--
38.3	12680.6	38.4	9267.76							303.49	2.16969e-05	304.246	0.000621749		967.34	2438.93	966.806	1933.75				--
38.2	13897.2	38.3	10143.1							304.533	2.23297e-05	305.282	0.000637928		968.483	2412.48	967.95	1920.8				--
38.1	15617	38.2	11268.1							305.564	2.29558e-05	306.314	0.000652206		969.625	2386.65	969.093	1913.54				--
38	17328.5	38.1	12323.4							306.598	2.35833e-05	307.349	0.000668027		970.768	2347.8	970.238	1903.61				--
37.9	18658.3	38	13211.3							307.633	2.42112e-05	308.383	0.000682802		971.909	2340.83	971.381	1902.97				--
37.8	20630.3	37.9	14093.4							308.671	2.48415e-05	309.419	0.000700028		973.051	2318.24	972.524	1898.74				--
37.7	22319	37.8	14509.3							309.707	2.71349e-05	310.44	0.000716856		974.192	2293.16	973.667	1892.59				--
37.6	23596.8	37.7	15216.1							310.753	3.00463e-05	311.463	0.000733035		975.334	2261.97	974.809	1871.15				--
37.5	24436.2	37.6	15081.9							311.785	3.29196e-05	312.475	0.000752913		976.475	2253.68	975.952	1853.45				--
37.4	24830.6	37.5	15269.1							312.818	2.91526e-05	313.499	0.000770272		977.615	2231.09	977.094	1840.44				--
37.3	25115.8	37.4	15025.6							313.851	3.31727e-05	314.519	0.000788784		978.756	2221.1	978.236	1827.74				--
37.2	24820.1	37.3	14716.2							314.891	3.60267e-05	315.538	0.000810769		979.896	2212.31	979.378	1813.18				--
37.1	24042.3	37.2	14131.9							315.934	3.81888e-05	316.563	0.00083196		981.038	2189.22	980.52	1795.45				--
37	23442.8	37.1	13378.5							316.969	4.26167e-05	317.601	0.000853922		982.177	2163.7	981.661	1784.56				--
36.9	22228.5	37	12612.8							318.01	4.94047e-05	318.628	0.000876813		983.317	2131.64	982.802	1774.46				--
36.8	20885.3	36.9	12097							319.058	6.05342e-05	319.654	0.00090066		984.457	2116.67	983.944	1761.86				--
36.7	19800.4	36.8	11447.9							320.074	7.19943e-05	320.684	0.000925345		985.596	2085.55	985.085	1747.89				--
36.6	19085.7	36.7	10702							321.1	8.3921e-05	321.713	0.000953166		986.737	2066.07	986.226	1737.61				--
36.5	17688.9	36.6	10351.7							322.12	9.72755e-05	322.743	0.000981023		987.875	2051.24	987.366	1730.21				--
36.4	17189.8	36.5	9830							323.162	0.000112422	323.775	0.00101		989.014	2049.14	988.507	1712.99				--
36.3	16139.6	36.4	9945.76							324.185	0.000129276	324.797	0.00104		990.154	2042.23	989.647	1708.24				--
36.2	15783.5	36.3	9641.2							325.222	0.000144589	325.823	0.00107		991.292	2036.18	990.787	1698				--
36.1	15427	36.2	9859.12							326.236	0.000162405	326.861	0.0011		992.43	2033.63	991.927	1700.75				--
36	15701.7	36.1	10171.7							327.281	0.000180554	327.888	0.00113		993.569	2030.07	993.067	1705.11				--
35.9	16024.7	36	10222.5							328.322	0.000198241	328.924	0.00116		994.707	2035.67	994.207	1712.92				--
35.8	15894.7	35.9	10297.6							329.346	0.000214597	329.941	0.00118		995.844	2031.68	995.346	1716.79				--
35.7	16231.4	35.8	10145.9							330.392	0.000231376	330.982	0.00121		996.982	2046.57	996.485	1719.09				--
35.6	16680.2	35.7	10316.6							331.427	0.00024749	332.003	0.00124		998.12	2062.78	997.625	1728.09				--
35.5	16743.9	35.6	9932.48							332.447	0.000264262	333.026	0.00127		999.257	2093.31	998.763	1749.48				--
35.4	17094.7	35.5	9518.8							333.497	0.000281863	334.057	0.0013		1000.39	2107.3	999.902	1774				--
35.3	16600.8	35.4	8830.8							334.513	0.000299703	335.055	0.00133		1001.53	2131.07	1001.04	1796.71				--
35.2	15303.8	35.3	8038.88							335.54	0.000317671	336.081	0.00136		1002.67	2145.39	1002.18	1812.95				--
35.1	13857.9	35.2	7189.18							336.582	0.000337493	337.11	0.00139		1003.8	2167.63	1003.32	1843.33				--
35	12647.6	35.1	6337.4							337.598	0.000357903	338.13	0.00142		1004.94	2184.3	1004.45	1861.8				--
34.9	11266.9	35	5604.15							338.634	0.000377385	339.143	0.00146		1006.08	2185.75	1005.59	1874.15				--
34.8	9889.7	34.9	4886.68							339.637	0.000398157	340.161	0.00149		1007.21	2196.94	1006.73	1880.63				--
34.7	8364.94	34.8	4286.07							340.669	0.000419023	341.187	0.00152		1008.35	2198.32	1007.87	1878.11				--
34.6	7435.37	34.7	3706.09							341.687	0.000441498	342.205	0.00155		1009.49	2196.54	1009	1878.23				--
34.5	6205.66	34.6	3105.55							342.727	0.000464722	343.231	0.00158		1010.62	2196.12	1010.14	1875.85				--
34.4	5374.23	34.5	2815.46							343.748	0.000486178	344.242	0.00161		1011.76	2181.23	1011.28	1858.56				--
34.3	4887.65	34.4	2463.61							344.757	0.000508992	345.235	0.00165		1012.89	2160.84	1012.41	1836.4				--
34.2	4111.91	34.3	2346.62							345.773	0.000534421	346.256	0.00168		1014.03	2132.13	1013.55	1807.24				--
34.1	3826.16	34.2	2115.53							346.799	0.000560236	347.278	0.00172		1015.16	2101.66	1014.69	1791.12				--
34	3425.18	34.1	1856.01							347.833	0.000586968	348.308	0.00175		1016.3	2074.43	1015.82	1763.12				--
33.9	3212.45	34	1747.44							348.844	0.000612635	349.326	0.00178		1017.43	2040.65	1016.96	1732.41				--
33.8	2960.5	33.9	1782.93							349.848	0.00064054	350.313	0.00182		1018.56	2014.09	1018.09	1695.36				--
33.7	2823.66	33.8	1614.6							350.875	0.000667483	351.335	0.00186		1019.7	1995.75	1019.23	1665.88				--
33.6	2691.28	33.7	1572.05							351.894	0.000693921	352.342	0.00189		1020.83	1972.95	1020.37	1635.98				--
33.5	2520.88	33.6	1430.86							352.934	0.000721743	353.36	0.00192		1021.97	1955.5	1021.5	1608.34				--
33.4	2462.51	33.5	1495.12							353.96	0.000749446	354.369	0.00195		1023.1	1937.84	1022.64	1588.14				--
33.3	2257.45	33.4	1492.38							354.969	0.000776721	355.383	0.00198		1024.23	1918.02	1023.77	1574.32				--
33.2	2344.32	33.3	1298.18							355.974	0.000805161	356.391	0.00201		1025.37	1895.11	1024.91	1562.89				--
33.1	2121.54	33.2	1323.06							357.01	0.00083389	357.404	0.00204		1026.5	1882.09	1026.04	1569.41				--
33	2090.93	33.1	1335.56							358.023	0.000864685	358.423	0.00206		1027.63	1856.4	1027.17	1550.49				--
32.9	2026.89	33	1255.69							359.04	0.000895834	359.445	0.00209		1028.76	1839.31	1028.31	1555.81				--
32.8	2096.02	32.9	1246.82							360.046	0.000927195	360.445	0.00211		1029.9	1833.69	1029.44	1555.89				--
32.7	1892.98	32.8	1273.63							361.046	0.000957989	361.464	0.00214		1031.03	1819.19	1030.57	1553.1				--
32.6	1961.43	32.7	1210.3							362.075	0.000989899	362.467	0.00216		1032.16	1819.03	1031.71	1550.6				--
32.5	1828.13	32.6	1155.91							363.089	0.00102	363.49	0.00218		1033.29	1825.7	1032.84	1542.71				--
32.4	1878.74	32.5	1168.34							364.101	0.00106	364.492	0.00219		1034.42	1815.73	1033.97	1533.9				--
32.3	1870.16	32.4	1142.47							365.114	0.00109	365.495	0.00221		1035.55	1810.07	1035.11	1521.1				--
32.2	1781.54	32.3	990.072							366.134	0.00112	366.524	0.00223		1036.69	1801.14	1036.24	1513.84				--
32.1	1809.55	32.2	1092.33							367.132	0.00116	367.538	0.00224		1037.82	1802.47	1037.37	1502.32				--
32	1683.28	32.1	1073.91							368.154	0.00119	368.559	0.00225		1038.95	1805.37	1038.51	1471.93				--
31.9	1671.26	32	1060.53							369.183	0.00122	369.578	0.00226		1040.08	1791.44	1039.64	1444.34				--
31.8	1679.45	31.9	999.68							370.181	0.00126	370.594	0.00228		1041.21	1776.61	1040.77	1412.5				--
31.7	1756.6	31.8	981.552							371.197	0.00129	371.609	0.00229		1042.34	1757.79	1041.9	1384.82				--
31.6	1625.35	31.7	893.864							372.226	0.00132	372.615	0.00231		1043.47	1728.82	1043.03	1353.27				--
31.5	1573.46	31.6	970.016							373.246	0.00135	373.639	0.00233		1044.6	1688.33	1044.16	1312.63				--
31.4	1566.35	31.5	956.208							374.267	0.00138	374.656	0.00235		1045.73	1636.54	1045.29	1276.69				--
31.3	1729.59	31.4	994.424							375.282	0.00141	375.66	0.00237		1046.86	1576.16	1046.43	1240.01				--
31.2	1685.37	31.3	1008.72							376.301	0.00144	376.67	0.0024		1047.99	1511.45	1047.56	1207.09				--
31.1	1541.53	31.2	914.68							377.307	0.00147	377.685	0.00242		1049.12	1442.18	1048.69	1173.66				--
31	1585.95	31.1	902.896							378.338	0.0015	378.7	0.00245		1050.25	1375.36	1049.82	1134.83				--
30.9	1507.78	31	914.04							379.366	0.00154	379.724	0.00248		1051.38	1306.85	1050.95	1111.01				--
30.8	1604.14	30.9	938.208							380.367	0.00157	380.744	0.00251		1052.51	1237.33	1052.08	1069.92				--
30.7	1528.85	30.8	943.168							381.396	0.0016	381.76	0.00254		1053.63	1172.14	1053.21	1026.45				--
30.6	1545.14	30.7	948.328							382.432	0.00164	382.771	0.00257		1054.76	1122.08	1054.34	991.549				--
30.5	1443.03	30.6	940.736							383.449	0.00168	383.783	0.00261		1055.89	1066.94	1055.47	965.768				--
30.4	1515.5	30.5	950.648							384.474	0.00172	384.813	0.00264		1057.02	1004.17	1056.6	940.811				--
30.3	1485.89	30.4	943.504							385.473	0.00176	385.819	0.00267		1058.15	958.458	1057.73	925.451				--
30.2	1478.46	30.3	871.136							386.491	0.00179	386.838	0.0027		1059.27	920.952	1058.86	906.85				--
30.1	1509.46	30.2	921.256							387.493	0.00183	387.844	0.00274		1060.4	898.961	1059.98	881.456				--
30	1512.61	30.1	959.256							388.516	0.00187	388.878	0.00277		1061.53	864.458	1061.11	866.239				--
29.9	1539.59	30	972.064							389.54	0.0019	389.895	0.00279		1062.65	841.032	1062.24	856.902				--
29.8	1522.85	29.9	962.8							390.555	0.00194	390.889	0.00282		1063.78	823.822	1063.37	845.708				--
29.7	1423.91	29.8	938.32							391.575	0.00198	391.884	0.00284		1064.91	805.327	1064.5	841.954
29.6	1474.62	29.7	922.256							392.589	0.00202	392.879	0.00285		1066.04	785.525	1065.63	831.83
29.5	1391.21	29.6	849.256							393.609	0.00206	393.892	0.00287		1067.16	766.399	1066.75	811.792
29.4	1426.12	29.5	848.624							394.656	0.0021	394.92	0.00287		1068.29	752.686	1067.88	801.664
29.3	1354.98	29.4	910.616							395.674	0.00214	395.898	0.00287		1069.41	742.584	1069.01	805.225
29.2	1378.37	29.3	893.784							396.666	0.00218	396.904	0.00286		1070.54	728.517	1070.14	804.682
29.1	1430.52	29.2	878.512							397.671	0.00223	397.9	0.00286		1071.67	715.233	1071.26	798.035
29	1388.66	29.1	843.296							398.707	0.00226	398.93	0.00284		1072.79	701.011	1072.39	786.956
28.9	1386.13	29	919.152							399.731	0.0023	399.95	0.00282		1073.92	685.786	1073.52	773.855
28.8	1419.74	28.9	851.472							400.724	0.00233	400.962	0.0028		1075.04	679.7	1074.64	763.393
28.7	1426.82	28.8	908.808							401.734	0.00237	401.948	0.00276		1076.16	671.958	1075.77	755.041
28.6	1616.31	28.7	873.592							402.719	0.0024	402.967	0.00273		1077.29	660.234	1076.89	746.528
28.5	1500.32	28.6	916.44							403.742	0.00242	403.987	0.00268		1078.41	651.112	1078.02	742.288
28.4	1409.74	28.5	933.488							404.769	0.00245	405.011	0.00263		1079.54	646.494	1079.15	738.91
										405.77	0.00247	406.011	0.00258		1080.66	639.592	1080.27	729.957
										406.718	0.00248	407.024	0.00252		1081.79	632.897	1081.4	715.461
										407.753	0.00249	408.026	0.00245		1082.91	636.953	1082.52	707.97
										408.78	0.0025	409.039	0.00239		1084.03	624.39	1083.65	707.102
										409.769	0.00251	410.065	0.00232		1085.16	630.668	1084.77	697.882
										410.77	0.00251	411.075	0.00225		1086.28	633.312	1085.9	691.36
										411.783	0.00251	412.077	0.00218		1087.4	627.266	1087.02	683.661
										412.771	0.00251	413.098	0.00211		1088.53	620.587	1088.14	676.756
										413.788	0.0025	414.129	0.00204		1089.65	617.208	1089.27	676.854
										414.813	0.00249	415.131	0.00197		1090.77	610.811	1090.39	682.121
										415.837	0.00247	416.161	0.00191		1091.89	607.529	1091.52	687.754
										416.826	0.00245	417.166	0.00184		1093.02	593.298	1092.64	681.229
										417.834	0.00243	418.163	0.00178		1094.14	582.111	1093.76	675.46
										418.873	0.00241	419.165	0.00171		1095.26	574.442	1094.89	667.782
										419.884	0.00238	420.178	0.00165		1096.38	573.046	1096.01	668.133
										420.878	0.00234	421.185	0.00158		1097.5	571.306	1097.13	671.515
										421.885	0.00231	422.184	0.00153		1098.62	562.816	1098.26	665.018
										422.938	0.00227	423.216	0.00147		1099.75	557.903	1099.38	660.991
										423.932	0.00223	424.211	0.00141		1100.87	560.214	1100.5	665.246
										424.989	0.00219	425.243	0.00136		1101.99	559.473	1101.62	663.397
										425.978	0.00214	426.267	0.00131		1103.11	549.733	1102.74	655.414
										426.986	0.0021	427.25	0.00126		1104.23	547.945	1103.87	647.805
										428.002	0.00205	428.275	0.00122		1105.35	547.08	1104.99	649.182
										429.05	0.00199	429.29	0.00117		1106.47	540.609	1106.11	643.364
										430.067	0.00193	430.31	0.00112		1107.59	538.673	1107.23	634.002
										431.061	0.00187	431.322	0.00108		1108.71	529.646	1108.35	628.5
										432.056	0.00181	432.305	0.00104		1109.83	521.337	1109.47	620.96
										433.045	0.00174	433.328	0.001		1110.95	513.652	1110.59	617.186
										434.073	0.00167	434.339	0.000962928		1112.06	506.123	1111.71	603.695
										435.085	0.0016	435.349	0.000926065		1113.18	501.972	1112.83	598.09
										436.096	0.00153	436.361	0.000893355		1114.3	500.728	1113.95	586.307
										437.13	0.00146	437.354	0.000859691		1115.42	487.645	1115.07	582.815
										438.129	0.00139	438.362	0.000829499		1116.54	482.346	1116.19	578.932
										439.164	0.00132	439.401	0.000800867		1117.66	489.864	1117.31	574.143
										440.15	0.00125	440.406	0.000774814		1118.78	485.326	1118.43	574.376
										441.195	0.00119	441.405	0.00074952		1119.89	479.836	1119.55	574.363
										442.155	0.00112	442.409	0.000728769		1121.01	476.761	1120.67	568.962
										443.174	0.00106	443.421	0.000702821		1122.13	476.963	1121.79	575.07
										444.181	0.000993036	444.425	0.000677848		1123.24	474.667	1122.91	578.479
										445.202	0.000931758	445.443	0.000667163		1124.36	469.647	1124.02	572.844
										446.222	0.000873219	446.444	0.000653592		1125.48	465.486	1125.14	567.436
										447.23	0.000818562	447.446	0.000639657		1126.59	457.855	1126.26	567.422
										448.206	0.000763223	448.454	0.000625313		1127.71	454.759	1127.38	565.336
										449.28	0.000713812	449.462	0.000610598		1128.83	447.853	1128.5	554.246
										450.273	0.000664825	450.477	0.000595442		1129.94	431.405	1129.61	545.575
										451.324	0.00061979	451.479	0.000580113		1131.06	423.576	1130.73	541.856
										452.316	0.000577695	452.478	0.000564482		1132.18	424.044	1131.85	537.866
										453.296	0.0005412	453.488	0.000548325		1133.29	414.573	1132.96	527.484
										454.354	0.000507665	454.499	0.000531794		1134.41	408.827	1134.08	511.242
										455.328	0.000476771	455.516	0.000514771		1135.52	410.13	1135.2	505.996
										456.356	0.000448515	456.529	0.000497457		1136.64	409.549	1136.31	490.314
										457.384	0.000420404	457.494	0.000480616		1137.75	399.516	1137.43	488.494
										458.354	0.000393888	458.519	0.00046237		1138.87	393.799	1138.55	479.657
										459.379	0.000369276	459.533	0.000444129		1139.98	392.243	1139.66	470.087
										460.398	0.000347242	460.545	0.000425911		1141.1	387.713	1140.78	460.8
										461.384	0.000325485	461.575	0.000407548		1142.21	383.636	1141.89	454.513
										462.394	0.000305635	462.554	0.000390416		1143.32	384.391	1143.01	446.917
										463.371	0.000284585	463.567	0.000373245		1144.44	388.591	1144.12	444.887
										464.391	0.000266266	464.582	0.000356734		1145.55	388.534	1145.24	441.468
										465.414	0.000248142	465.595	0.000341186		1146.66	390.91	1146.35	434.102
										466.412	0.000230131	466.613	0.000326629		1147.78	385.753	1147.47	431.37
										467.444	0.000213762	467.6	0.000313524		1148.89	383.905	1148.58	424.878
										468.415	0.000195666	468.591	0.000301276		1150	379.612	1149.7	417.303
										469.442	0.000179646	469.611	0.000289476		1151.12	369.394	1150.81	412.537
										470.466	0.000164315	470.626	0.000278456		1152.23	361.801	1151.92	413.154
										471.446	0.00015246	471.641	0.000268027		1153.34	358.387	1153.04	414.964
										472.45	0.000141398	472.63	0.000258327		1154.45	343.901	1154.15	414.977
										473.444	0.000132334	473.641	0.000248762		1155.56	327.77	1155.27	419.08
										474.459	0.000123832	474.655	0.000239418		1156.68	325.367	1156.38	405.54
										475.474	0.000116262	475.673	0.000230177		1157.79	322.385	1157.49	397.62
										476.515	0.000108698	476.712	0.000220764		1158.9	307.42	1158.61	385.232
										477.539	9.83189e-05	477.679	0.000211973		1160.01	292.132	1159.72	383.087
										478.483	9.08933e-05	478.72	0.00020256		1161.12	271.791	1160.83	381.56
										479.507	8.36955e-05	479.741	0.000193424		1162.23	261.545	1161.94	362.539
										480.537	7.85902e-05	480.763	0.00018444		1163.34	255.746	1163.05	350.29
										481.533	7.64884e-05	481.733	0.000176118		1164.45	250.532	1164.17	336.1
										482.523	6.86615e-05	482.746	0.000167701		1165.56	250.358	1165.28	332.453
										483.526	6.32627e-05	483.733	0.00015984		1166.67	251.82	1166.39	332.249
										484.54	5.77983e-05	484.771	0.000151973		1167.78	251.277	1167.5	324.295
										485.626	5.19491e-05	485.772	0.000144848		1168.89	243.067	1168.61	316.294
										486.615	4.66236e-05	486.78	0.000138119		1170	235.496	1169.72	308.166
										487.628	4.11685e-05	487.78	0.000131846		1171.11	234.172	1170.83	309.814
										488.62	3.71678e-05	488.788	0.000125864		1172.22	229.097	1171.94	309.884
										489.619	3.55223e-05	489.827	0.000120018		1173.33	228.734	1173.05	305.69
										490.628	3.38614e-05	490.816	0.000114702		1174.44	230.723	1174.17	304.839
										491.652	3.21758e-05	491.815	0.000109528		1175.55	227.743	1175.27	304.483
										492.628	3.05682e-05	492.824	0.000104458		1176.66	214.625	1176.39	304.303
										493.634	2.89124e-05	493.83	9.95042e-05		1177.77	214.711	1177.49	308.387
										494.667	2.72113e-05	494.834	9.46116e-05		1178.88	215.396	1178.6	301.454
										495.699	2.55114e-05	495.847	8.96805e-05		1179.98	211.499	1179.71	304.295
										496.712	2.3843e-05	496.855	8.47239e-05		1181.09	201.196	1180.82	308.299
										497.761	2.21166e-05	497.838	7.98051e-05
										498.749	2.04884e-05	498.83	7.47629e-05
										499.703	1.88054e-05	499.864	6.94938e-05
										500.717	1.68934e-05	500.882	6.43636e-05
										501.715	1.5009e-05	501.883	5.9441e-05
										502.741	1.30746e-05	502.841	5.49082e-05
										503.728	1.12119e-05	503.848	5.04029e-05
										504.753	9.2782e-06	504.889	4.60917e-05
										505.771	7.35836e-06	505.879	4.23846e-05
										506.79	6.59515e-06	506.898	3.90445e-05
										507.802	6.15793e-06	507.902	3.62941e-05
										508.839	5.71005e-06	508.899	3.41206e-05
										509.838	5.27825e-06	509.917	3.24062e-05
										510.812	4.85777e-06	510.926	3.11293e-05
										511.813	4.42537e-06	511.946	3.01802e-05
										512.84	3.98186e-06	512.942	2.95012e-05
										513.811	3.5624e-06	513.955	2.89795e-05
										514.805	3.13271e-06	514.963	2.8546e-05
										515.81	2.69899e-06	515.95	2.81247e-05
										516.81	2.26674e-06	516.973	2.76075e-05
										517.825	1.82833e-06	517.968	2.69441e-05
										518.85	1.11302e-06	518.975	2.60718e-05
										519.868	1.73191e-07	519.986	2.50328e-05
										520.867	-7.4956e-07	521.012	2.3863e-05
										521.872	-1.67806e-06	522.024	2.26445e-05
										522.904	-2.6304e-06	523.018	2.14358e-05
										523.917	-3.56571e-06	524.021	2.02511e-05
										524.933	-4.50419e-06	525.026	1.91457e-05
										525.929	-5.4244e-06	526.043	1.81607e-05
										526.946	-6.36288e-06	527.06	1.73589e-05
										527.962	-7.30107e-06	528.044	1.68027e-05
										528.964	-8.22641e-06	529.058	1.65044e-05
										529.957	-9.14398e-06	530.063	1.65312e-05
										530.973	-1.00822e-05	531.058	1.68911e-05
										531.967	-1.09998e-05	532.052	1.75245e-05
										532.995	-1.19492e-05	533.069	1.83821e-05
										534.005	-1.21297e-05	534.071	1.93642e-05
										534.994	-1.20493e-05	535.075	2.04122e-05
										536.009	-1.19669e-05	536.079	2.1454e-05
										537.003	-1.18861e-05	537.09	2.24271e-05
										538.018	-1.18036e-05	538.094	2.32927e-05
										539.007	-1.17232e-05	539.109	2.40721e-05
										540.014	-1.16414e-05	540.13	2.4766e-05
										541.032	-1.15587e-05	541.138	2.53689e-05
										542.039	-1.14769e-05	542.136	2.58913e-05
										543.052	-1.13945e-05	543.138	2.63475e-05
										544.064	-1.13122e-05	544.14	2.67413e-05
										545.061	-1.12313e-05	545.15	2.70821e-05
										546.08	-1.11484e-05	546.154	2.73719e-05
										547.086	-1.11278e-05	547.155	2.76253e-05
										548.078	-1.11278e-05	548.146	2.78561e-05
										549.094	-1.11278e-05	549.143	2.8083e-05
										550.089	-1.11278e-05	550.153	2.8323e-05
										551.115	-1.11278e-05	551.166	2.85896e-05
										552.097	-1.11278e-05	552.156	2.88904e-05
										553.108	-1.11278e-05	553.156	2.92492e-05
										554.102	-1.11278e-05	554.175	2.96881e-05
										555.112	-1.11278e-05	555.168	3.0202e-05
										556.108	-1.11278e-05	556.171	3.08223e-05
										557.103	-1.11278e-05	557.182	3.15665e-05
										558.098	-1.11278e-05	558.169	3.24025e-05
										559.116	-1.11278e-05	559.18	3.33223e-05
										560.102	-1.04207e-05	560.176	3.424e-05
										561.116	-9.63406e-06	561.176	3.51183e-05
										562.122	-8.85385e-06	562.184	3.59076e-05
										563.121	-8.07886e-06	563.176	3.65376e-05
										564.143	-7.28624e-06	564.169	3.69748e-05
										565.125	-6.52498e-06	565.166	3.72206e-05
										566.139	-5.73804e-06	566.173	3.73061e-05
										567.14	-4.96162e-06	567.184	3.72607e-05
										568.141	-4.18554e-06	568.184	3.71201e-05
										569.151	-3.40183e-06	569.189	3.69161e-05
										570.152	-2.62569e-06	570.201	3.66814e-05
										571.139	-1.85988e-06	571.197	3.64571e-05
										572.156	-1.07158e-06	572.206	3.62804e-05
										573.14	-3.08176e-07	573.216	3.62004e-05
										574.166	4.87938e-07	574.215	3.62617e-05
										575.173	1.63193e-06	575.196	3.65013e-05
										576.183	2.81797e-06	576.207	3.69793e-05
										577.179	3.98681e-06	577.202	3.77442e-05
										578.186	5.16912e-06	578.198	3.88846e-05
										579.18	6.33674e-06	579.185	4.04646e-05
										580.192	7.52486e-06	580.192	4.26228e-05
										581.201	8.70925e-06	581.183	4.53636e-05
										582.198	9.88053e-06	582.191	4.88679e-05
										583.199	1.10563e-05	583.18	5.29734e-05
										584.208	1.22407e-05	584.192	5.76849e-05
										585.215	1.33659e-05	585.182	6.26329e-05
										586.197	1.39043e-05	586.191	6.79087e-05
										587.181	1.44431e-05	587.172	7.34293e-05
										588.197	1.49998e-05	588.172	7.96433e-05
										589.194	1.55464e-05	589.171	8.66595e-05
										590.205	1.61e-05	590.166	9.46435e-05
										591.187	1.66384e-05	591.167	0.000103749
										592.196	1.71914e-05	592.176	0.000113714
										593.182	1.77313e-05	593.19	0.0001242
										594.187	1.82825e-05	594.176	0.000134539
										595.194	1.88342e-05	595.201	0.000145073
										596.175	1.93718e-05	596.204	0.000154865
										597.186	2.12306e-05	597.205	0.000163965
										598.196	2.48813e-05	598.201	0.000172637
										599.195	2.84957e-05	599.219	0.000181509
										600.195	3.21094e-05	600.247	0.000190864
										601.193	3.57176e-05	601.25	0.00020078
										602.198	3.93522e-05	602.264	0.000211959
										603.21	4.30123e-05	603.266	0.000224352
										604.21	5.02807e-05	604.292	0.000238467
										605.223	5.9323e-05	605.29	0.000253644
										606.246	6.84464e-05	606.304	0.000270591
										607.235	8.40422e-05	607.321	0.000289182
										608.253	9.45992e-05	608.343	0.000309086
										609.262	0.000106311	609.377	0.000329951
										610.267	0.000121293	610.398	0.000350737
										611.294	0.000135439	611.436	0.000371523
										612.297	0.000149251	612.459	0.000391597
										613.303	0.000163186	613.473	0.000411062
										614.331	0.000177969	614.485	0.000430083
										615.346	0.000193247	615.511	0.000448956
										616.36	0.000212491	616.529	0.000467271
										617.375	0.000234023	617.55	0.000485227
										618.386	0.000254825	618.557	0.000502527
										619.413	0.000277971	619.587	0.000519837
										620.439	0.000302104	620.611	0.000536637
										621.463	0.000326416	621.624	0.00055285
										622.485	0.000352285	622.639	0.000578309
										623.494	0.000378716	623.656	0.000604642
										624.503	0.000407765	624.664	0.000627801
										625.513	0.000435623	625.694	0.000654702
										626.543	0.000463175	626.705	0.000683939
										627.554	0.000489817	627.728	0.000712338
										628.575	0.000517097	628.744	0.000742426
										629.603	0.000546004	629.758	0.000774898
										630.607	0.000575065	630.784	0.000805865
										631.644	0.000604285	631.804	0.000837407
										632.676	0.000633849	632.821	0.000868982
										633.688	0.000663689	633.857	0.000903117
										634.718	0.000696189	634.893	0.000940192
										635.745	0.000726951	635.912	0.000977414
										636.752	0.000756372	636.944	0.00101
										637.766	0.000788027	637.947	0.00105
										638.795	0.00082014	638.963	0.00109
										639.776	0.000853199	639.983	0.00113
										640.821	0.00088593	641.006	0.00116
										641.827	0.000917247	642.025	0.0012
										642.854	0.000950557	643.039	0.00124
										643.887	0.000981706	644.053	0.00127
										644.902	0.00101	645.057	0.00131
										645.925	0.00104	646.068	0.00134
										646.955	0.00107	647.105	0.00138
										647.969	0.0011	648.12	0.00142
										649.007	0.00113	649.143	0.00145
										650.025	0.00116	650.155	0.00148
										651.045	0.00119	651.181	0.00152
										652.059	0.00122	652.204	0.00155
										653.079	0.00126	653.209	0.00157
										654.094	0.0013	654.217	0.0016
										655.108	0.00133	655.241	0.00163
										656.129	0.00137	656.257	0.00166
										657.149	0.00142	657.28	0.00168
										658.168	0.00146	658.29	0.00171
										659.201	0.0015	659.319	0.00174
										660.208	0.00154	660.335	0.00176
										661.204	0.00159	661.333	0.00179
										662.246	0.00163	662.336	0.00181
										663.262	0.00168	663.354	0.00183
										664.281	0.00173	664.377	0.00186
										665.311	0.00178	665.395	0.00188
										666.331	0.00183	666.418	0.00191
										667.356	0.00187	667.444	0.00193
										668.368	0.00192	668.459	0.00196
										669.383	0.00197	669.47	0.00199
										670.401	0.00202	670.478	0.00202
										671.405	0.00207	671.497	0.00205
										672.436	0.00211	672.507	0.00208
										673.452	0.00216	673.519	0.00211
										674.473	0.00221	674.539	0.00214
										675.478	0.00225	675.537	0.00218
										676.501	0.0023	676.563	0.00221
										677.512	0.00234	677.588	0.00225
										678.52	0.00239	678.596	0.00229
										679.545	0.00243	679.617	0.00233
										680.566	0.00247	680.629	0.00237
										681.598	0.00251	681.641	0.00241
										682.594	0.00255	682.654	0.00246
										683.612	0.00259	683.668	0.0025
										684.642	0.00263	684.689	0.00254
										685.655	0.00266	685.696	0.00259
										686.679	0.00269	686.713	0.00263
										687.681	0.00273	687.743	0.00267
										688.682	0.00276	688.751	0.00272
										689.696	0.00279	689.77	0.00276
										690.728	0.00283	690.795	0.0028
										691.745	0.00285	691.838	0.00284
										692.743	0.00288	692.861	0.00288
										693.755	0.00291	693.89	0.00292
										694.772	0.00293	694.917	0.00295
										695.803	0.00296	695.925	0.00298
										696.828	0.00298	696.964	0.00301
										697.838	0.003	697.983	0.00304
										698.843	0.00302	698.995	0.00307
										699.856	0.00304	700.008	0.0031
										700.909	0.00306	701.029	0.00313
										701.952	0.00307	702.056	0.00315
										702.972	0.00309	703.082	0.00317
										704.005	0.0031	704.097	0.00319
										705.032	0.00312	705.114	0.00321
										706.049	0.00313	706.142	0.00323
										707.058	0.00314	707.143	0.00325
										708.084	0.00315	708.19	0.00327
										709.113	0.00316	709.213	0.00329
										710.131	0.00316	710.242	0.0033
										711.168	0.00317	711.265	0.00332
										712.189	0.00317	712.288	0.00333
										713.231	0.00318	713.303	0.00334
										714.236	0.00319	714.317	0.00335
										715.281	0.0032	715.33	0.00336
										716.3	0.00321	716.35	0.00337
										717.334	0.00322	717.366	0.00337
										718.355	0.00322	718.387	0.00337
										719.347	0.00323	719.401	0.00337
										720.359	0.00323	720.402	0.00337
										721.38	0.00324	721.414	0.00337
										722.398	0.00324	722.419	0.00336
										723.421	0.00324	723.454	0.00335
										724.415	0.00323	724.468	0.00334
										725.439	0.00323	725.495	0.00332
										726.455	0.00323	726.507	0.00331
										727.481	0.00322	727.522	0.00329
										728.509	0.00322	728.542	0.00326
										729.527	0.00321	729.571	0.00324
										730.543	0.0032	730.577	0.00322
										731.563	0.00319	731.584	0.00319
										732.583	0.00317	732.602	0.00316
										733.622	0.00315	733.625	0.00313
										734.637	0.00313	734.637	0.0031
										735.634	0.00311	735.663	0.00306
										736.657	0.00309	736.695	0.00303
										737.673	0.00306	737.701	0.00299
										738.69	0.00303	738.722	0.00295
										739.708	0.003	739.721	0.00291
										740.744	0.00297	740.736	0.00286
										741.743	0.00293	741.747	0.00282
										742.755	0.00289	742.757	0.00277
										743.76	0.00285	743.775	0.00272
										744.806	0.00281	744.792	0.00267
										745.834	0.00276	745.807	0.00262
										746.848	0.00272	746.815	0.00257
										747.855	0.00267	747.831	0.00252
										748.86	0.00262	748.826	0.00246
										749.865	0.00256	749.831	0.0024
										750.9	0.00251	750.84	0.00235
										751.912	0.00245	751.847	0.00229
										752.944	0.00239	752.851	0.00223
										753.933	0.00233	753.871	0.00217
										754.932	0.00227	754.877	0.00211
										755.957	0.0022	755.893	0.00205
										756.979	0.00214	756.916	0.00198
										757.992	0.00207	757.919	0.00192
										759.021	0.00201	758.938	0.00186
										760.032	0.00194	759.956	0.00179
										761.048	0.00187	760.949	0.00173
										762.052	0.0018	761.97	0.00167
										763.07	0.00173	762.976	0.00161
										764.087	0.00166	763.993	0.00154
										765.122	0.00158	765.013	0.00148
										766.128	0.00151	766.021	0.00142
										767.111	0.00144	767.046	0.00135
										768.119	0.00137	768.051	0.00129
										769.161	0.00131	769.065	0.00123
										770.16	0.00124	770.073	0.00116
										771.17	0.00117	771.079	0.0011
										772.181	0.00111	772.09	0.00104
										773.175	0.00104	773.111	0.000978074
										774.189	0.000981445	774.121	0.000918694
										775.207	0.000922695	775.123	0.000860178
										776.225	0.000865755	776.136	0.00080116
										777.24	0.000810364	777.153	0.000744729
										778.241	0.000756947	778.146	0.000691562
										779.246	0.000706888	779.17	0.000640494
										780.256	0.000655773	780.19	0.000591121
										781.291	0.000606927	781.2	0.000547029
										782.287	0.000558863	782.211	0.000500759
										783.343	0.000514507	783.228	0.000457508
										784.367	0.000472652	784.248	0.000415201
										785.368	0.000432836	785.285	0.000374133
										786.391	0.000394762	786.313	0.000341799
										787.403	0.00035899	787.328	0.000307682
										788.407	0.000325685	788.338	0.00027742
										789.435	0.000293094	789.361	0.000249745
										790.449	0.000264448	790.396	0.000223732
										791.485	0.0002352	791.409	0.000200081
										792.515	0.000207675	792.414	0.000179297
										793.535	0.000183941	793.441	0.000161041
										794.547	0.000161083	794.458	0.000142225
										795.579	0.000139427	795.476	0.000129972
										796.602	0.000119583	796.498	0.000113959
										797.625	0.00010181	797.516	0.000101167
										798.664	8.59009e-05	798.529	8.92984e-05
										799.678	7.15803e-05	799.561	8.179e-05
										800.695	5.83781e-05	800.579	7.76113e-05
										801.722	4.74859e-05	801.586	8.1545e-05
										802.744	3.73716e-05	802.608	7.59931e-05
										803.752	2.7837e-05	803.638	7.06e-05
										804.792	2.16521e-05	804.664	6.54894e-05
										805.812	1.61934e-05	805.686	6.07022e-05
										806.838	1.13038e-05	806.709	5.62728e-05
										807.852	8.49448e-06	807.716	5.23092e-05
										808.879	6.83576e-06	808.746	4.87181e-05
										809.892	8.54652e-06	809.766	4.56645e-05
										810.911	8.77904e-06	810.822	4.30427e-05
										811.935	1.44262e-06	811.843	4.09886e-05
										812.975	-1.2289e-06	812.842	3.94063e-05
										813.984	-3.81853e-06	813.856	3.81971e-05
										815.007	-5.19467e-06	814.883	3.73459e-05
										816.032	-5.88406e-06	815.916	3.68344e-05
										817.04	-6.56265e-06	816.945	3.66325e-05
										818.08	-7.26218e-06	817.984	3.67038e-05
										819.091	-7.94216e-06	818.995	3.70018e-05
										820.118	-8.633e-06	820.022	3.74887e-05
										821.171	-9.34136e-06	821.029	3.80991e-05
										822.185	-1.00235e-05	822.057	3.88089e-05
										823.2	-1.07065e-05	823.087	3.95599e-05
										824.214	-1.13889e-05	824.109	4.02955e-05
										825.244	-1.20819e-05	825.132	4.0972e-05
										826.267	-1.277e-05	826.162	4.15455e-05
										827.311	-1.3472e-05	827.191	4.19594e-05
										828.336	-1.41618e-05	828.199	4.21702e-05
										829.351	-1.48445e-05	829.22	4.21884e-05
										830.373	-1.53788e-05	830.23	4.20318e-05
										831.412	-1.53788e-05	831.27	4.17095e-05
										832.455	-1.53788e-05	832.294	4.12523e-05
										833.461	-1.53788e-05	833.303	4.06854e-05
										834.48	-1.53788e-05	834.326	4.00124e-05
										835.506	-1.53788e-05	835.337	3.9269e-05
										836.51	-1.53788e-05	836.343	3.84715e-05
										837.553	-1.53788e-05	837.358	3.76264e-05
										838.559	-1.53788e-05	838.375	3.676e-05
										839.585	-1.53788e-05	839.414	3.58728e-05
										840.62	-1.53788e-05	840.423	3.50293e-05
										841.641	-1.53788e-05	841.441	3.42159e-05
										842.646	-1.53788e-05	842.463	3.34566e-05

## Sheet: Figure 3
Figure 3a							Figure 3b						Figure 3c																						Figure 3d			Figure 3e
	NO	Error bar	N2O	Reaction rate	Error bar			OR	Error bar	PL	Error bar			OR	Error bar	PL	Error bar	OR	Error bar	OR	Error bar	OR	Error bar	OR	Error bar	PL	Error bar	PL	Error bar	PL	Error bar	PL	Error bar		WHSV	TOF			OR	PL
0s	99.1	0.31	0.9	0.24	0.04166		150	0.05819	0.14	0.94471	0.16		150	0.05819	0.0682	0.94471	0.0894																		0.01442	7.2		0.1VWTi	0.11061	0.5911
60s	98.7	0.32	1.3	1.32	0.05333		180	0.14211	0.16	1.35635	0.14		210	0.2448	0.0612	1.75798	0.0694																		0.04129	7.2		0.5VWTi	0.4169	2.3823
90s	99.2	0.46	0.8	2.75	0.04889		210	0.2448	0.14	2.75798	0.14		270	1.71434	0.0664	4.27294	0.0814																		0.06513	4.5		1VWTi	0.64797	6.14651
120s	98.6	0.48	1.4	2.31	0.05778		240	0.92783	0.18	3.92348	0.14		150					0.05759	0.0662							0.94712	0.0626								0.06528	12		2VWTi	0.52281	4.80311
180s	99.3	0.5	0.7	1.85	0.06222		270	1.71434	0.18	5.27294	0.18		210					0.2148	0.0818							1.7698	0.0848								0.09529	2		3VWTi	0.37503	3.03743
240s	99	0.54	1	1.45	0.04		300	2.6006	0.14	6.9258	0.14		270					1.61434	0.072							4.22942	0.078								0.14268	2.8		1VTi	0.17576	0.79932
300s	98.9	0.38	1.1	1.06	0.04444								150							0.05795	0.0814							0.93712	0.0848						0.24969	2		1VMoTi	0.68446	6.36728
													210							0.24796	0.0942							1.7558	0.081						0.344	4
													270							1.74339	0.0592							4.17294	0.074						0.3451	18
													150									0.05747	0.0718							0.93171	0.0724				0.3636	30
													210									0.24956	0.0624							1.7688	0.078				0.51765	30
													270									1.67434	0.0732							4.19294	0.0828				0.51956	8
													150											0.05865	0.0606							0.90571	0.0536		0.53632	8
													210											0.2348	0.0632							1.75798	0.0858		0.53632	8
													270											1.64143	0.083							4.18294	0.0864		0.5643	24
																																			0.583	12
																																			0.6036	4
																																			0.74624	30
																																			0.9282	30
																																			1.04652	20
																																			1.07217	45
																																			1.32426	9
																																			1.43869	4.5
																																			1.5141	30
																																			1.53476	9.7
																																			1.54924	8
																																			1.55078	16
																																			2.96728	36
																																			6.14651	36

## Sheet: Figure 4
Figure4b-overtone																					Figure4b-OH																				Figure4c-overtone
	0	10	20	30	40	50	60	70	80	90	100	110	120	130	140	150	160	170	180			0	10	20	30	40	50	60	70	80	90	100	110	120	130	140	150	160	170	180		0	10	20	30	40	50	60	70
1751	-0.00273	-0.00254	-0.00228	-0.00194	-0.00155	-0.00111	-0.000633221	-0.000139542	0.000358377	0.000845407	0.00131	0.00173	0.0021	0.0024	0.00264	0.00279	0.00286	0.00284	0.00273		2698	-0.0014	-0.00119	-0.000932988	-0.000652549	-0.000352284	-4.13144e-05	0.00027091	0.000574904	0.000861429	0.00112	0.00135	0.00153	0.00167	0.00176	0.00179	0.00177	0.0017	0.00157	0.0014	1701	-0.000507299	-0.000413161	-0.000306469	-0.000190466	-6.8675e-05	5.52024e-05	0.000177403	0.000294212
1749	-0.00272	-0.00253	-0.00227	-0.00194	-0.00154	-0.00111	-0.000636317	-0.000145908	0.000348934	0.000833174	0.00129	0.00171	0.00208	0.00238	0.00262	0.00277	0.00284	0.00282	0.00272		2696	-0.0014	-0.00118	-0.000931922	-0.000650603	-0.000349516	-3.78089e-05	0.000275047	0.000579546	0.000866435	0.00113	0.00135	0.00154	0.00168	0.00176	0.0018	0.00178	0.0017	0.00158	0.0014	1699	-0.000493532	-0.000399817	-0.000293953	-0.000179158	-5.89193e-05	6.31097e-05	0.000183221	0.000297765
1747	-0.0027	-0.00252	-0.00226	-0.00193	-0.00154	-0.00111	-0.00063927	-0.000151566	0.000340743	0.000822699	0.00128	0.0017	0.00206	0.00237	0.0026	0.00275	0.00282	0.00281	0.0027		2694	-0.0014	-0.00119	-0.000933284	-0.000651295	-0.000349517	-3.71187e-05	0.000276407	0.000581535	0.000868992	0.00113	0.00136	0.00154	0.00168	0.00177	0.0018	0.00178	0.00171	0.00158	0.0014	1697	-0.000483813	-0.00038996	-0.000284259	-0.00016992	-5.0419e-05	7.06144e-05	0.000189502	0.000302632
1745	-0.00269	-0.00251	-0.00225	-0.00192	-0.00154	-0.0011	-0.000638171	-0.000152138	0.000338517	0.000818887	0.00127	0.00169	0.00206	0.00236	0.00259	0.00274	0.00281	0.0028	0.00269		2692	-0.00141	-0.0012	-0.000941653	-0.000659598	-0.000357501	-4.45411e-05	0.000269772	0.000575888	0.000864506	0.00113	0.00135	0.00154	0.00168	0.00177	0.00181	0.00179	0.00171	0.00159	0.00141	1695	-0.00047769	-0.000383696	-0.000278043	-0.000163942	-4.48603e-05	7.55848e-05	0.000193733	0.000305995
1743	-0.0027	-0.00252	-0.00226	-0.00193	-0.00154	-0.0011	-0.000634361	-0.000146034	0.00034673	0.000828959	0.00129	0.0017	0.00207	0.00237	0.0026	0.00276	0.00282	0.00281	0.0027		2690	-0.00142	-0.0012	-0.000951896	-0.000670247	-0.000368233	-5.50295e-05	0.000259846	0.000566825	0.000856582	0.00112	0.00135	0.00154	0.00168	0.00177	0.00181	0.00179	0.00172	0.00159	0.00142	1693	-0.000475302	-0.00038134	-0.00027579	-0.00016186	-4.30127e-05	7.71417e-05	0.000194952	0.000306839
1741	-0.00272	-0.00253	-0.00227	-0.00194	-0.00154	-0.00111	-0.000635774	-0.000145239	0.000349709	0.000834032	0.00129	0.00171	0.00208	0.00238	0.00262	0.00277	0.00284	0.00282	0.00272		2688	-0.00143	-0.00121	-0.000961815	-0.000681304	-0.000380092	-6.73309e-05	0.000247476	0.000554764	0.000845195	0.00111	0.00134	0.00153	0.00168	0.00177	0.00181	0.00179	0.00172	0.0016	0.00143	1691	-0.000473285	-0.000379747	-0.000274671	-0.000161249	-4.29272e-05	7.66987e-05	0.000193994	0.000305395
1740	-0.00272	-0.00253	-0.00227	-0.00194	-0.00155	-0.00111	-0.000633611	-0.000141732	0.000354454	0.00083987	0.0013	0.00172	0.00209	0.00239	0.00262	0.00278	0.00285	0.00283	0.00272		2686	-0.00144	-0.00122	-0.000972426	-0.000692863	-0.000392248	-7.97149e-05	0.00023524	0.000543048	0.000834355	0.0011	0.00133	0.00152	0.00167	0.00177	0.00181	0.00179	0.00173	0.0016	0.00144	1689	-0.000469001	-0.000376207	-0.000271982	-0.000159493	-4.21579e-05	7.64581e-05	0.000192751	0.000303187
1738	-0.00272	-0.00254	-0.00227	-0.00194	-0.00155	-0.00111	-0.000634299	-0.000141967	0.000354679	0.000840548	0.0013	0.00172	0.00209	0.0024	0.00263	0.00278	0.00285	0.00283	0.00272		2684	-0.00144	-0.00123	-0.00097886	-0.000699143	-0.000398183	-8.51247e-05	0.00023052	0.000539161	0.00083142	0.0011	0.00133	0.00153	0.00167	0.00177	0.00181	0.0018	0.00173	0.00161	0.00144	1687	-0.000463507	-0.000371644	-0.000268488	-0.000157175	-4.1086e-05	7.62514e-05	0.000191272	0.000300481
1736	-0.00272	-0.00253	-0.00227	-0.00194	-0.00155	-0.00111	-0.000636005	-0.000145177	0.000350062	0.000834665	0.00129	0.00171	0.00208	0.00239	0.00262	0.00277	0.00284	0.00282	0.00272		2683	-0.00145	-0.00123	-0.000981744	-0.000701467	-0.000399877	-8.6137e-05	0.00023022	0.000539583	0.00083255	0.0011	0.00133	0.00153	0.00168	0.00177	0.00181	0.0018	0.00173	0.00161	0.00145	1686	-0.000458854	-0.000367958	-0.000265882	-0.000155727	-4.08405e-05	7.5287e-05	0.000189127	0.00029722
1734	-0.0027	-0.00252	-0.00225	-0.00193	-0.00154	-0.0011	-0.00063453	-0.000147083	0.000344833	0.000826271	0.00128	0.0017	0.00207	0.00237	0.0026	0.00275	0.00282	0.0028	0.0027		2681	-0.00145	-0.00123	-0.000983396	-0.000702619	-0.000400493	-8.61985e-05	0.000230715	0.000540618	0.000834095	0.0011	0.00134	0.00153	0.00168	0.00177	0.00182	0.0018	0.00174	0.00162	0.00145	1684	-0.000454433	-0.000364376	-0.000263248	-0.000154121	-4.03116e-05	7.47229e-05	0.000187487	0.000294554
1732	-0.00268	-0.0025	-0.00224	-0.00191	-0.00153	-0.0011	-0.000634519	-0.000151737	0.000335655	0.000812849	0.00127	0.00168	0.00204	0.00234	0.00257	0.00272	0.00279	0.00278	0.00268		2679	-0.00145	-0.00124	-0.000984962	-0.00070377	-0.000401194	-8.64289e-05	0.000230963	0.000541337	0.000835262	0.0011	0.00134	0.00153	0.00168	0.00178	0.00182	0.00181	0.00174	0.00162	0.00145	1682	-0.000450271	-0.000360947	-0.000260655	-0.000152444	-3.96006e-05	7.44459e-05	0.00018623	0.000292356
1730	-0.00265	-0.00247	-0.00221	-0.00189	-0.00151	-0.00109	-0.000631843	-0.000154853	0.000326842	0.000798606	0.00125	0.00166	0.00202	0.00231	0.00254	0.00269	0.00276	0.00275	0.00265		2677	-0.00145	-0.00124	-0.00098517	-0.000703853	-0.00040115	-8.62587e-05	0.000231254	0.00054174	0.000835765	0.0011	0.00134	0.00153	0.00168	0.00178	0.00182	0.00181	0.00174	0.00162	0.00145	1680	-0.000445552	-0.000356804	-0.000257216	-0.000149812	-3.78555e-05	7.52508e-05	0.000186071	0.000291237
1728	-0.00262	-0.00244	-0.00219	-0.00187	-0.0015	-0.00108	-0.000622498	-0.000150149	0.000326761	0.000793744	0.00124	0.00164	0.002	0.00229	0.00252	0.00267	0.00273	0.00272	0.00262		2675	-0.00145	-0.00124	-0.000986614	-0.000705686	-0.000403315	-8.86898e-05	0.00022863	0.000539003	0.000832999	0.0011	0.00134	0.00153	0.00168	0.00178	0.00182	0.00181	0.00174	0.00162	0.00145	1678	-0.000440058	-0.000351726	-0.000252706	-0.000146008	-3.48742e-05	7.73196e-05	0.000187164	0.000291322
1726	-0.0026	-0.00242	-0.00217	-0.00185	-0.00148	-0.00106	-0.000609602	-0.000139759	0.000334331	0.000798263	0.00124	0.00164	0.00199	0.00228	0.00251	0.00265	0.00272	0.0027	0.0026		2673	-0.00145	-0.00124	-0.000985751	-0.00070496	-0.00040275	-8.83019e-05	0.000228829	0.000539007	0.000832808	0.0011	0.00134	0.00153	0.00168	0.00178	0.00182	0.00181	0.00174	0.00162	0.00145	1676	-0.000433362	-0.000345698	-0.00024753	-0.000141841	-3.18428e-05	7.91234e-05	0.000187686	0.000290545
1724	-0.0026	-0.00243	-0.00217	-0.00186	-0.00148	-0.00106	-0.000610718	-0.000140368	0.000334247	0.000798706	0.00124	0.00164	0.00199	0.00229	0.00251	0.00266	0.00272	0.0027	0.0026		2671	-0.00145	-0.00124	-0.000984142	-0.000703023	-0.000400544	-8.58939e-05	0.000231366	0.000541595	0.000835369	0.0011	0.00134	0.00153	0.00168	0.00178	0.00182	0.00181	0.00174	0.00162	0.00145	1674	-0.000426042	-0.000339349	-0.000242344	-0.000137977	-2.94164e-05	8.00376e-05	0.00018706	0.000288398
1722	-0.0026	-0.00243	-0.00218	-0.00186	-0.00149	-0.00107	-0.000620414	-0.00015136	0.000322293	0.000786154	0.00123	0.00163	0.00198	0.00228	0.0025	0.00265	0.00271	0.0027	0.0026		2669	-0.00145	-0.00124	-0.000986728	-0.000705461	-0.000402759	-8.78197e-05	0.000229788	0.000540414	0.00083462	0.0011	0.00134	0.00153	0.00168	0.00178	0.00182	0.00181	0.00174	0.00162	0.00145	1672	-0.000415872	-0.000330394	-0.000234877	-0.000132223	-2.55512e-05	8.18966e-05	0.000186856	0.000286138
1720	-0.0026	-0.00242	-0.00218	-0.00186	-0.00149	-0.00107	-0.000624276	-0.000156241	0.000316541	0.000779705	0.00122	0.00162	0.00197	0.00227	0.00249	0.00264	0.00271	0.00269	0.0026		2667	-0.00146	-0.00124	-0.000992512	-0.000711197	-0.000408273	-9.29437e-05	0.00022521	0.00053652	0.000831529	0.0011	0.00134	0.00153	0.00168	0.00178	0.00182	0.00181	0.00175	0.00163	0.00146	1670	-0.000404317	-0.000319988	-0.000225936	-0.00012502	-2.03041e-05	8.50283e-05	0.000187777	0.00028482
1718	-0.00259	-0.00242	-0.00217	-0.00186	-0.00149	-0.00107	-0.0006243	-0.00015718	0.000314715	0.000777048	0.00122	0.00162	0.00197	0.00226	0.00249	0.00264	0.0027	0.00269	0.00259		2665	-0.00146	-0.00124	-0.000992653	-0.000711131	-0.000408002	-9.24757e-05	0.00022586	0.000537333	0.00083248	0.0011	0.00134	0.00153	0.00168	0.00178	0.00183	0.00181	0.00175	0.00163	0.00146	1668	-0.000392689	-0.000309346	-0.000216603	-0.000117279	-1.4391e-05	8.89338e-05	0.000189556	0.00028442
1716	-0.00258	-0.00241	-0.00216	-0.00185	-0.00148	-0.00106	-0.000617896	-0.000152916	0.00031671	0.000776714	0.00121	0.00161	0.00196	0.00225	0.00248	0.00262	0.00269	0.00268	0.00258		2663	-0.00146	-0.00124	-0.000992609	-0.000711137	-0.000408058	-9.258e-05	0.000225711	0.000537144	0.000832255	0.0011	0.00134	0.00153	0.00168	0.00178	0.00182	0.00181	0.00175	0.00163	0.00146	1666	-0.000381108	-0.000298589	-0.000206998	-0.000109117	-7.92032e-06	9.35168e-05	0.000192112	0.000284871
1714	-0.00256	-0.00239	-0.00214	-0.00183	-0.00146	-0.00105	-0.000605904	-0.000143827	0.00032262	0.000779264	0.00121	0.00161	0.00196	0.00224	0.00246	0.00261	0.00267	0.00266	0.00256		2661	-0.00146	-0.00125	-0.000999996	-0.000719109	-0.000416373	-0.000100985	0.000217471	0.000529319	0.000825084	0.0011	0.00133	0.00153	0.00168	0.00178	0.00183	0.00181	0.00175	0.00163	0.00146	1664	-0.000367523	-0.000285873	-0.000195536	-9.92576e-05	3.64038e-08	9.93293e-05	0.000195604	0.000285936
1713	-0.00254	-0.00237	-0.00212	-0.00181	-0.00145	-0.00104	-0.000598169	-0.000138942	0.000324506	0.000778095	0.00121	0.0016	0.00195	0.00223	0.00245	0.00259	0.00266	0.00264	0.00254		2659	-0.00147	-0.00126	-0.00101	-0.000727327	-0.000425028	-0.000109815	0.000208734	0.000520942	0.000817321	0.00109	0.00133	0.00153	0.00168	0.00178	0.00182	0.00182	0.00175	0.00164	0.00147	1662	-0.000353839	-0.000272878	-0.000183626	-8.8794e-05	8.73547e-06	0.000106	0.000200043	0.000288008
1711	-0.00252	-0.00235	-0.0021	-0.00179	-0.00143	-0.00102	-0.000585713	-0.000129661	0.00033033	0.000780285	0.00121	0.0016	0.00194	0.00222	0.00243	0.00258	0.00264	0.00262	0.00252		2657	-0.00147	-0.00126	-0.00101	-0.000730272	-0.000428648	-0.000114	0.000204112	0.000516022	0.000812253	0.00108	0.00132	0.00152	0.00167	0.00177	0.00182	0.00181	0.00175	0.00163	0.00147	1660	-0.0003403	-0.000259721	-0.00017125	-7.7576e-05	1.84552e-05	0.000113926	0.000205935	0.000291686
1709	-0.0025	-0.00233	-0.00208	-0.00177	-0.00141	-0.001	-0.000567441	-0.000113894	0.000343114	0.000789697	0.00121	0.0016	0.00194	0.00221	0.00242	0.00256	0.00262	0.0026	0.0025		2656	-0.00147	-0.00126	-0.00101	-0.000731228	-0.000429984	-0.000115674	0.00020215	0.000513833	0.000809902	0.00108	0.00132	0.00152	0.00167	0.00177	0.00182	0.00181	0.00175	0.00163	0.00147	1659	-0.000326882	-0.000246637	-0.000158899	-6.63326e-05	2.82493e-05	0.000121973	0.00021199	0.000295567
1707	-0.00249	-0.00231	-0.00207	-0.00176	-0.0014	-0.000989954	-0.000554636	-0.000102466	0.000352817	0.00079738	0.00122	0.0016	0.00194	0.00221	0.00242	0.00256	0.00261	0.00259	0.00249		2654	-0.00147	-0.00126	-0.00101	-0.000726674	-0.000425132	-0.000110672	0.00020715	0.000518679	0.000814447	0.00109	0.00132	0.00152	0.00167	0.00177	0.00182	0.00181	0.00175	0.00163	0.00147	1657	-0.00031346	-0.000233934	-0.000147301	-5.61915e-05	3.6625e-05	0.000128329	0.000216133	0.00029737
1705	-0.00249	-0.00232	-0.00207	-0.00176	-0.0014	-0.000995765	-0.000560804	-0.000108803	0.000346504	0.000791282	0.00121	0.0016	0.00193	0.00221	0.00242	0.00255	0.00261	0.00259	0.00249		2652	-0.00146	-0.00125	-0.001	-0.000720131	-0.000418268	-0.000103696	0.000214027	0.000525247	0.000820507	0.00109	0.00133	0.00152	0.00168	0.00177	0.00182	0.00181	0.00175	0.00163	0.00146	1655	-0.000299962	-0.000221671	-0.000136645	-4.74673e-05	4.31528e-05	0.000132462	0.000217746	0.000296414
1703	-0.00249	-0.00232	-0.00207	-0.00177	-0.00141	-0.001	-0.000570218	-0.000119792	0.000334274	0.000778183	0.0012	0.00158	0.00192	0.0022	0.00241	0.00254	0.0026	0.00259	0.00249		2650	-0.00146	-0.00125	-0.000999732	-0.000719437	-0.000417283	-0.00010245	0.000215496	0.000526895	0.000822284	0.00109	0.00133	0.00153	0.00168	0.00178	0.00182	0.00181	0.00175	0.00163	0.00146	1653	-0.000285052	-0.000208353	-0.000125323	-3.84855e-05	4.95214e-05	0.000136024	0.000218393	0.000294126
1701	-0.00249	-0.00232	-0.00208	-0.00178	-0.00142	-0.00101	-0.000580213	-0.000129322	0.000325498	0.000770428	0.00119	0.00158	0.00191	0.00219	0.00241	0.00255	0.00261	0.00259	0.00249		2648	-0.00147	-0.00125	-0.001	-0.000722364	-0.000419836	-0.000104551	0.000213911	0.000525873	0.000821857	0.00109	0.00133	0.00153	0.00168	0.00178	0.00182	0.00182	0.00175	0.00163	0.00147	1651	-0.000272333	-0.000197443	-0.000116554	-3.21228e-05	5.32842e-05	0.000137072	0.000216695	0.000289734
1699	-0.00252	-0.00235	-0.0021	-0.0018	-0.00143	-0.00103	-0.000592396	-0.000138114	0.000320364	0.000769109	0.00119	0.00158	0.00192	0.00221	0.00242	0.00256	0.00263	0.00261	0.00252		2646	-0.00147	-0.00125	-0.001	-0.000723533	-0.000420908	-0.000105495	0.000213125	0.000525268	0.000821452	0.00109	0.00133	0.00153	0.00168	0.00178	0.00183	0.00182	0.00175	0.00163	0.00147	1649	-0.000258401	-0.000185892	-0.000107735	-2.63038e-05	5.59262e-05	0.000136457	0.000212841	0.000282759
1697	-0.00254	-0.00236	-0.00212	-0.00181	-0.00144	-0.00104	-0.000596864	-0.000139276	0.000322543	0.000774562	0.0012	0.00159	0.00194	0.00222	0.00244	0.00258	0.00265	0.00263	0.00254		2644	-0.00147	-0.00126	-0.00101	-0.000726241	-0.000423431	-0.000107755	0.000211195	0.000523728	0.000820348	0.00109	0.00133	0.00153	0.00168	0.00178	0.00183	0.00182	0.00175	0.00164	0.00147	1647	-0.000238915	-0.000169905	-9.57324e-05	-1.86512e-05	5.89967e-05	0.000134852	0.00020661	0.00027209
1695	-0.00254	-0.00236	-0.00212	-0.00181	-0.00144	-0.00103	-0.00059414	-0.000135815	0.000326636	0.000779163	0.00121	0.0016	0.00194	0.00223	0.00244	0.00259	0.00265	0.00263	0.00254		2642	-0.00147	-0.00126	-0.00101	-0.000733957	-0.000431444	-0.000115821	0.00020332	0.000516284	0.000813561	0.00109	0.00133	0.00152	0.00168	0.00178	0.00183	0.00182	0.00176	0.00164	0.00147	1645	-0.000209908	-0.000145954	-7.7564e-05	-6.81764e-06	6.41358e-05	0.000133141	0.0001981	0.00025704
1693	-0.00253	-0.00235	-0.00211	-0.0018	-0.00144	-0.00103	-0.000590639	-0.000134301	0.000326117	0.000776627	0.0012	0.00159	0.00194	0.00222	0.00243	0.00258	0.00264	0.00262	0.00253		2640	-0.00148	-0.00127	-0.00102	-0.000738434	-0.00043627	-0.00012085	0.000198241	0.00051131	0.000808842	0.00108	0.00132	0.00152	0.00168	0.00178	0.00183	0.00182	0.00176	0.00164	0.00148	1643	-0.00017458	-0.000116658	-5.51913e-05	7.95215e-06	7.08539e-05	0.000131603	0.000188353	0.00023938
1691	-0.0025	-0.00233	-0.00209	-0.00179	-0.00143	-0.00103	-0.000594089	-0.000143723	0.00031101	0.000756293	0.00118	0.00157	0.0019	0.00219	0.0024	0.00254	0.00261	0.00259	0.0025		2638	-0.00148	-0.00127	-0.00102	-0.000740256	-0.000438036	-0.000122506	0.000196746	0.000510021	0.000807798	0.00108	0.00132	0.00152	0.00168	0.00178	0.00183	0.00182	0.00176	0.00164	0.00148	1641	-0.000133251	-8.22497e-05	-2.87497e-05	2.56239e-05	7.92189e-05	0.000130407	0.000177632	0.000219461
1689	-0.00246	-0.0023	-0.00206	-0.00176	-0.00141	-0.00102	-0.000593933	-0.00015068	0.000297152	0.000735955	0.00115	0.00153	0.00187	0.00215	0.00236	0.0025	0.00257	0.00255	0.00246		2636	-0.00148	-0.00127	-0.00102	-0.000743232	-0.00044106	-0.000125486	0.0001939	0.000507395	0.000805473	0.00108	0.00132	0.00152	0.00168	0.00178	0.00183	0.00182	0.00176	0.00165	0.00148	1639	-8.7786e-05	-4.43878e-05	3.59107e-07	4.50951e-05	8.84609e-05	0.000129139	0.000165893	0.000197607
1687	-0.00243	-0.00226	-0.00203	-0.00174	-0.00139	-0.00101	-0.000587086	-0.00015066	0.000290344	0.000722525	0.00113	0.00151	0.00184	0.00211	0.00232	0.00246	0.00253	0.00251	0.00243		2634	-0.00148	-0.00127	-0.00102	-0.000742894	-0.000441184	-0.000126069	0.000192877	0.000505963	0.000803675	0.00108	0.00132	0.00152	0.00167	0.00178	0.00183	0.00182	0.00176	0.00164	0.00148	1637	-4.07785e-05	-5.42822e-06	3.0087e-05	6.46881e-05	9.73236e-05	0.000127002	0.000152822	0.000173998
1686	-0.00239	-0.00223	-0.002	-0.00171	-0.00137	-0.000989678	-0.000576453	-0.000145714	0.000289453	0.000715825	0.00112	0.00149	0.00182	0.00209	0.00229	0.00243	0.00249	0.00248	0.00239		2632	-0.00148	-0.00127	-0.00102	-0.000741609	-0.000440927	-0.000126847	0.000191087	0.000503215	0.000800053	0.00107	0.00131	0.00151	0.00167	0.00177	0.00182	0.00181	0.00175	0.00164	0.00148	1635	5.63474e-06	3.28969e-05	5.91595e-05	8.36246e-05	0.000105549	0.000124266	0.000139207	0.000149919
1684	-0.00237	-0.00221	-0.00198	-0.0017	-0.00136	-0.000977507	-0.000567367	-0.000139988	0.000291644	0.000714415	0.00112	0.00148	0.0018	0.00207	0.00228	0.00241	0.00247	0.00246	0.00237		2630	-0.00147	-0.00127	-0.00102	-0.000743336	-0.000443763	-0.000130707	0.00018632	0.000497687	0.000793931	0.00107	0.00131	0.00151	0.00166	0.00176	0.00181	0.00181	0.00175	0.00164	0.00147	1633	4.64395e-05	6.67178e-05	8.4969e-05	0.000100638	0.00011325	0.000122421	0.000127871	0.000129437
1682	-0.00237	-0.00221	-0.00198	-0.00169	-0.00135	-0.000969939	-0.000558993	-0.000131063	0.00030085	0.000723622	0.00112	0.00149	0.00181	0.00208	0.00228	0.00242	0.00248	0.00246	0.00237		2629	-0.00147	-0.00127	-0.00102	-0.000745781	-0.000446866	-0.000134374	0.000182202	0.000493241	0.000789294	0.00106	0.0013	0.0015	0.00166	0.00176	0.00181	0.00181	0.00175	0.00164	0.00147	1632	7.46989e-05	8.95993e-05	0.000101777	0.000110863	0.00011658	0.000118755	0.000117321	0.000112323
1680	-0.00239	-0.00223	-0.00199	-0.0017	-0.00136	-0.000969974	-0.000554558	-0.000122291	0.000313691	0.000740142	0.00114	0.00151	0.00184	0.0021	0.00231	0.00244	0.0025	0.00248	0.00239		2627	-0.00148	-0.00127	-0.00103	-0.000751362	-0.000452423	-0.000139737	0.000177195	0.000488742	0.00078544	0.00106	0.0013	0.0015	0.00166	0.00176	0.00181	0.00181	0.00175	0.00164	0.00148	1630	9.4355e-05	0.000104971	0.000112397	0.000116408	0.000116882	0.000113804	0.000107269	9.74745e-05
1678	-0.0024	-0.00223	-0.00199	-0.0017	-0.00135	-0.000960144	-0.000542052	-0.00010749	0.000330338	0.000758128	0.00116	0.00153	0.00186	0.00212	0.00232	0.00246	0.00251	0.00249	0.0024		2625	-0.00149	-0.00128	-0.00103	-0.000757835	-0.000458415	-0.000145066	0.000172691	0.0004852	0.000782967	0.00106	0.0013	0.0015	0.00166	0.00176	0.00182	0.00181	0.00176	0.00165	0.00149	1628	0.000111339	0.000118022	0.000121119	0.000120536	0.000116291	0.000108512	9.74357e-05	8.33992e-05
1676	-0.00239	-0.00222	-0.00198	-0.00168	-0.00133	-0.000936551	-0.000516909	-8.15607e-05	0.000356266	0.000783267	0.00119	0.00155	0.00187	0.00214	0.00233	0.00246	0.00251	0.00249	0.00239		2623	-0.00149	-0.00128	-0.00104	-0.000762819	-0.000463501	-0.0001501	0.000167862	0.000480723	0.000778978	0.00105	0.0013	0.0015	0.00166	0.00176	0.00182	0.00182	0.00176	0.00165	0.00149	1626	0.000131569	0.000133923	0.000132208	0.000126475	0.0001169	0.000103772	8.74919e-05	6.85531e-05
1674	-0.00238	-0.00221	-0.00196	-0.00166	-0.00131	-0.000912269	-0.000491356	-5.55129e-05	0.000382017	0.000807939	0.00121	0.00157	0.00189	0.00215	0.00234	0.00247	0.00251	0.00249	0.00238		2621	-0.00149	-0.00129	-0.00104	-0.000765476	-0.00046607	-0.000152502	0.0001657	0.000478867	0.000777483	0.00105	0.0013	0.0015	0.00166	0.00176	0.00182	0.00182	0.00176	0.00165	0.00149	1624	0.000158046	0.000155207	0.000147653	0.000135612	0.000119451	9.96604e-05	7.68415e-05	5.16879e-05
1672	-0.00236	-0.00219	-0.00194	-0.00164	-0.00129	-0.000899055	-0.000480467	-4.72814e-05	0.000387341	0.000810195	0.00121	0.00157	0.00188	0.00214	0.00233	0.00245	0.0025	0.00247	0.00236		2619	-0.00149	-0.00129	-0.00104	-0.000764116	-0.000464152	-0.000150085	0.000168542	0.000482048	0.000780907	0.00106	0.0013	0.0015	0.00166	0.00177	0.00182	0.00182	0.00176	0.00165	0.00149	1622	0.000199395	0.000189415	0.00017368	0.000152667	0.000127016	9.75057e-05	6.50326e-05	3.05834e-05
1670	-0.00234	-0.00217	-0.00192	-0.00162	-0.00127	-0.000881938	-0.000465862	-3.56313e-05	0.000395682	0.000814973	0.00121	0.00157	0.00188	0.00213	0.00232	0.00244	0.00248	0.00245	0.00234		2617	-0.00149	-0.00128	-0.00104	-0.000762506	-0.000462764	-0.000148962	0.000169366	0.000482549	0.000781069	0.00106	0.0013	0.0015	0.00166	0.00177	0.00182	0.00182	0.00176	0.00165	0.00149	1620	0.000265349	0.000245059	0.000217324	0.000182985	0.000143086	9.88393e-05	5.15897e-05	2.77251e-06
1668	-0.00232	-0.00214	-0.00189	-0.00159	-0.00124	-0.00085179	-0.000437763	-1.0435e-05	0.00041721	0.000832178	0.00122	0.00157	0.00188	0.00213	0.00231	0.00242	0.00246	0.00243	0.00232		2615	-0.00149	-0.00129	-0.00104	-0.000765414	-0.000466111	-0.000152646	0.000165457	0.000478534	0.00077707	0.00105	0.00129	0.0015	0.00166	0.00176	0.00182	0.00182	0.00176	0.00165	0.00149	1618	0.000370037	0.000334015	0.000287844	0.000232926	0.000170932	0.000103744	3.34032e-05	-3.79521e-05
1666	-0.00229	-0.00211	-0.00186	-0.00156	-0.0012	-0.000815346	-0.00040239	2.27919e-05	0.000447282	0.000858181	0.00124	0.00159	0.00189	0.00213	0.00231	0.00241	0.00245	0.00241	0.00229		2613	-0.0015	-0.00129	-0.00105	-0.000773884	-0.000474954	-0.000161591	0.000156681	0.000470192	0.000769417	0.00105	0.00129	0.00149	0.00165	0.00176	0.00182	0.00182	0.00176	0.00166	0.0015	1616	0.000531744	0.000471712	0.000397347	0.000310908	0.000215023	0.000112605	6.76514e-06	-9.92803e-05
1664	-0.00227	-0.00208	-0.00183	-0.00152	-0.00117	-0.000780319	-0.000368398	5.47166e-05	0.000476169	0.000883152	0.00126	0.00161	0.0019	0.00213	0.0023	0.0024	0.00243	0.00239	0.00227		2611	-0.0015	-0.0013	-0.00105	-0.00077975	-0.000481191	-0.000168011	0.000150274	0.000463993	0.000763613	0.00104	0.00128	0.00149	0.00165	0.00176	0.00182	0.00182	0.00177	0.00166	0.0015	1614	0.000763605	0.000669144	0.00055435	0.000422713	0.000278233	0.000125298	-3.14442e-05	-0.000187231
1662	-0.00223	-0.00204	-0.00178	-0.00148	-0.00113	-0.000740236	-0.000331757	8.68013e-05	0.000502723	0.000903369	0.00128	0.00161	0.0019	0.00212	0.00229	0.00238	0.0024	0.00235	0.00223		2609	-0.0015	-0.0013	-0.00106	-0.000783396	-0.000484806	-0.000171484	0.000147048	0.000461112	0.000761165	0.00104	0.00128	0.00149	0.00165	0.00176	0.00182	0.00182	0.00177	0.00166	0.0015	1612	0.00108	0.000938103	0.000767563	0.0005737	0.000362406	0.000140101	-8.64613e-05	-0.000310396
1660	-0.00218	-0.00199	-0.00174	-0.00143	-0.00108	-0.000701275	-0.000298538	0.000113269	0.000521634	0.00091415	0.00128	0.0016	0.00188	0.0021	0.00226	0.00235	0.00236	0.00231	0.00218		2607	-0.00151	-0.00131	-0.00106	-0.000789729	-0.000490882	-0.00017712	0.000142024	0.000456852	0.000757799	0.00104	0.00128	0.00149	0.00165	0.00176	0.00182	0.00183	0.00177	0.00167	0.00151	1610	0.00149	0.00129	0.00104	0.000768446	0.000469255	0.000155806	-0.000162377	-0.000475626
1659	-0.00212	-0.00193	-0.00168	-0.00137	-0.00103	-0.000655401	-0.000260426	0.000142462	0.000541021	0.000923141	0.00128	0.00159	0.00186	0.00207	0.00222	0.0023	0.00231	0.00225	0.00212		2605	-0.00151	-0.00131	-0.00107	-0.000795242	-0.000496352	-0.00018238	0.000137133	0.000452479	0.000754077	0.00103	0.00128	0.00149	0.00165	0.00176	0.00182	0.00183	0.00178	0.00167	0.00151	1608	0.00199	0.00171	0.00138	0.001	0.000595811	0.000171253	-0.000258509	-0.000680416
1657	-0.00206	-0.00187	-0.00162	-0.00132	-0.000977791	-0.000608102	-0.000219936	0.000174913	0.000564446	0.00093683	0.00128	0.00159	0.00184	0.00204	0.00218	0.00225	0.00226	0.00219	0.00206		2603	-0.00151	-0.00131	-0.00107	-0.00079631	-0.000497951	-0.000184463	0.00013463	0.000449633	0.000750973	0.00103	0.00128	0.00149	0.00165	0.00176	0.00182	0.00183	0.00177	0.00167	0.00151	1606	0.00255	0.00218	0.00174	0.00126	0.000732268	0.000184705	-0.00036847	-0.000910449
1655	-0.002	-0.00181	-0.00156	-0.00126	-0.00092911	-0.000567081	-0.000187821	0.000197145	0.000576121	0.000937592	0.00127	0.00156	0.00181	0.002	0.00213	0.0022	0.0022	0.00213	0.002		2602	-0.00151	-0.00131	-0.00107	-0.000794982	-0.000497141	-0.000184196	0.000134346	0.000448807	0.00074963	0.00103	0.00127	0.00148	0.00165	0.00176	0.00182	0.00182	0.00177	0.00167	0.00151	1605	0.00309	0.00264	0.0021	0.00151	0.000863468	0.000194615	-0.000480151	-0.00114
1653	-0.00193	-0.00174	-0.00149	-0.00121	-0.000881156	-0.000529646	-0.000162044	0.000210482	0.000576612	0.000925222	0.00125	0.00153	0.00176	0.00195	0.00207	0.00213	0.00213	0.00206	0.00193		2600	-0.00151	-0.00131	-0.00107	-0.000795352	-0.000498197	-0.000185904	0.000132038	0.000445967	0.000746347	0.00102	0.00127	0.00148	0.00164	0.00175	0.00181	0.00182	0.00177	0.00166	0.00151	1603	0.00355	0.00302	0.00241	0.00172	0.000973218	0.000201115	-0.000577099	-0.00134
1651	-0.00186	-0.00167	-0.00143	-0.00115	-0.000837519	-0.000496066	-0.000139539	0.000221227	0.000575272	0.000911837	0.00122	0.00149	0.00172	0.00189	0.00201	0.00207	0.00206	0.00199	0.00186		2598	-0.00151	-0.00131	-0.00107	-0.00079986	-0.000503142	-0.000191135	0.000126679	0.000440644	0.00074122	0.00102	0.00127	0.00147	0.00164	0.00175	0.00181	0.00182	0.00177	0.00167	0.00151	1601	0.00386	0.00328	0.00261	0.00185	0.00105	0.000203789	-0.000643692	-0.00147
1649	-0.0018	-0.00161	-0.00138	-0.0011	-0.000794471	-0.000461206	-0.000113927	0.000236814	0.000580359	0.00090627	0.0012	0.00147	0.00168	0.00185	0.00196	0.00201	0.002	0.00193	0.0018		2596	-0.00152	-0.00132	-0.00108	-0.000806922	-0.000509778	-0.000197146	0.000121477	0.000436409	0.000738081	0.00102	0.00127	0.00148	0.00164	0.00176	0.00182	0.00182	0.00178	0.00167	0.00152	1599	0.00397	0.00337	0.00268	0.0019	0.00107	0.000202346	-0.000670171	-0.00152
1647	-0.00174	-0.00156	-0.00133	-0.00106	-0.000752499	-0.000425734	-8.60326e-05	0.000256282	0.00059081	0.000907387	0.0012	0.00145	0.00166	0.00182	0.00192	0.00196	0.00195	0.00187	0.00174		2594	-0.00152	-0.00132	-0.00109	-0.000812298	-0.00051482	-0.000201699	0.00011755	0.000433228	0.000735742	0.00102	0.00127	0.00148	0.00164	0.00176	0.00182	0.00183	0.00178	0.00168	0.00152	1597	0.00389	0.00331	0.00263	0.00186	0.00105	0.000198656	-0.000656423	-0.00149
1645	-0.00169	-0.00151	-0.00128	-0.00101	-0.000712831	-0.000391619	-5.85071e-05	0.000276382	0.000602874	0.000911047	0.00119	0.00144	0.00164	0.00179	0.00188	0.00192	0.0019	0.00183	0.00169		2592	-0.00152	-0.00133	-0.00109	-0.000812876	-0.000515395	-0.000202254	0.000117033	0.000432763	0.000735345	0.00102	0.00126	0.00148	0.00164	0.00176	0.00182	0.00183	0.00178	0.00168	0.00152	1595	0.00367	0.00313	0.00248	0.00177	0.000995293	0.000193811	-0.000613559	-0.0014
1643	-0.00166	-0.00147	-0.00124	-0.000975304	-0.000678083	-0.00036026	-3.14901e-05	0.000298237	0.000618902	0.000920761	0.00119	0.00143	0.00163	0.00177	0.00186	0.0019	0.00187	0.00179	0.00166		2590	-0.00152	-0.00133	-0.00109	-0.000814048	-0.000516927	-0.000204099	0.00011493	0.000430467	0.000732924	0.00101	0.00126	0.00147	0.00164	0.00176	0.00182	0.00183	0.00178	0.00168	0.00152	1593	0.00344	0.00293	0.00233	0.00166	0.000940178	0.0001898	-0.000566345	-0.00131
1641	-0.00163	-0.00144	-0.00121	-0.000943706	-0.000647777	-0.000332166	-6.46222e-06	0.000319438	0.000635632	0.000932513	0.0012	0.00143	0.00162	0.00176	0.00185	0.00188	0.00185	0.00177	0.00163		2588	-0.00153	-0.00133	-0.00109	-0.000819124	-0.000522656	-0.000210308	0.000108431	0.000423875	0.00072644	0.00101	0.00126	0.00147	0.00164	0.00175	0.00182	0.00183	0.00178	0.00168	0.00153	1591	0.00333	0.00284	0.00226	0.00161	0.000913967	0.000188406	-0.000542878	-0.00126
1639	-0.00161	-0.00143	-0.00119	-0.000923164	-0.000625955	-0.000309727	1.59127e-05	0.000341069	0.000655861	0.000950726	0.00122	0.00145	0.00163	0.00177	0.00185	0.00187	0.00184	0.00176	0.00161		2586	-0.00153	-0.00133	-0.00109	-0.000820796	-0.000524665	-0.000212592	0.000105941	0.000421254	0.000723768	0.001	0.00125	0.00147	0.00163	0.00175	0.00182	0.00183	0.00178	0.00168	0.00153	1589	0.00343	0.00292	0.00233	0.00166	0.000937958	0.000190199	-0.00056334	-0.0013
1637	-0.00162	-0.00142	-0.00119	-0.000918045	-0.000618842	-0.000300836	2.63103e-05	0.000352658	0.00066829	0.000963616	0.00123	0.00146	0.00164	0.00178	0.00186	0.00188	0.00185	0.00176	0.00162		2584	-0.00152	-0.00133	-0.00109	-0.000817923	-0.00052213	-0.000210472	0.00010758	0.000422364	0.000724315	0.001	0.00125	0.00147	0.00163	0.00175	0.00181	0.00182	0.00178	0.00168	0.00152	1587	0.00377	0.00321	0.00255	0.00181	0.00102	0.000194953	-0.000634099	-0.00144
1635	-0.00165	-0.00146	-0.00122	-0.000945416	-0.000642066	-0.000319206	1.33515e-05	0.000345504	0.000667158	0.000968541	0.00124	0.00147	0.00166	0.0018	0.00189	0.00191	0.00188	0.00179	0.00165		2582	-0.00152	-0.00132	-0.00109	-0.000815556	-0.000520261	-0.000209158	0.0001083	0.000422467	0.000723798	0.001	0.00125	0.00146	0.00163	0.00175	0.00181	0.00182	0.00177	0.00167	0.00152	1585	0.00429	0.00365	0.00289	0.00205	0.00114	0.000201092	-0.00074623	-0.00167
1633	-0.00175	-0.00155	-0.00131	-0.00102	-0.000705683	-0.000368139	-1.94097e-05	0.000329909	0.000669204	0.000988166	0.00128	0.00153	0.00173	0.00188	0.00198	0.00201	0.00198	0.0019	0.00175		2580	-0.00152	-0.00132	-0.00108	-0.000815228	-0.000520701	-0.000210352	0.000106387	0.000419895	0.000720643	0.000999496	0.00125	0.00146	0.00162	0.00174	0.00181	0.00181	0.00177	0.00167	0.00152	1583	0.00489	0.00415	0.00328	0.00232	0.00128	0.000205531	-0.000875541	-0.00193
1632	-0.0019	-0.00169	-0.00144	-0.00113	-0.000799464	-0.000439887	-6.69442e-05	0.000308033	0.00067365	0.00102	0.00133	0.00161	0.00183	0.002	0.00211	0.00215	0.00213	0.00205	0.0019		2578	-0.00152	-0.00132	-0.00109	-0.000816953	-0.000522989	-0.000213134	0.000103197	0.000416392	0.000716935	0.000995695	0.00124	0.00145	0.00162	0.00174	0.0018	0.00181	0.00177	0.00167	0.00152	1581	0.00539	0.00457	0.00361	0.00254	0.00139	0.00020505	-0.000989574	-0.00215
1630	-0.00208	-0.00186	-0.00159	-0.00128	-0.000921288	-0.000537385	-0.000137154	0.000267245	0.000663523	0.00104	0.00138	0.00169	0.00194	0.00213	0.00226	0.00232	0.00231	0.00222	0.00208		2576	-0.00152	-0.00132	-0.00109	-0.000818245	-0.000524624	-0.000215063	0.000101034	0.00041406	0.000714505	0.00099324	0.00124	0.00145	0.00162	0.00174	0.0018	0.00181	0.00177	0.00167	0.00152	1579	0.00565	0.00479	0.00378	0.00265	0.00145	0.000199301	-0.00106	-0.00228
1628	-0.00226	-0.00204	-0.00176	-0.00143	-0.00106	-0.000648084	-0.000220991	0.000212817	0.000640158	0.00105	0.00142	0.00176	0.00204	0.00225	0.0024	0.00248	0.00248	0.0024	0.00226		2575	-0.00152	-0.00133	-0.00109	-0.000821496	-0.000528226	-0.000218906	9.70649e-05	0.000410087	0.000710648	0.000989617	0.00124	0.00145	0.00162	0.00174	0.0018	0.00181	0.00177	0.00167	0.00152	1578	0.00561	0.00475	0.00375	0.00263	0.00143	0.000190022	-0.00106	-0.00227
1626	-0.00243	-0.00222	-0.00193	-0.00159	-0.00119	-0.000764657	-0.000312788	0.000148584	0.000605442	0.00104	0.00145	0.00181	0.00212	0.00236	0.00254	0.00263	0.00264	0.00258	0.00243		2573	-0.00153	-0.00133	-0.0011	-0.000830037	-0.000536917	-0.000227484	8.8862e-05	0.000402508	0.000703923	0.000983951	0.00123	0.00145	0.00162	0.00173	0.0018	0.00181	0.00177	0.00167	0.00153	1576	0.00525	0.00445	0.00351	0.00246	0.00134	0.000177877	-0.000988851	-0.00213
1624	-0.00259	-0.00237	-0.00208	-0.00173	-0.00133	-0.000884854	-0.000413612	7.01968e-05	0.000551873	0.00102	0.00145	0.00184	0.00217	0.00244	0.00264	0.00275	0.00278	0.00273	0.00259		2571	-0.00153	-0.00134	-0.00111	-0.000841668	-0.000548947	-0.000239546	7.71336e-05	0.000391469	0.000693911	0.000975268	0.00123	0.00144	0.00161	0.00173	0.0018	0.00182	0.00178	0.00168	0.00153	1574	0.00468	0.00396	0.00313	0.00219	0.0012	0.000163729	-0.000875024	-0.00189
1622	-0.00271	-0.0025	-0.00221	-0.00186	-0.00145	-0.001	-0.000517236	-1.86851e-05	0.000480434	0.000964955	0.00142	0.00183	0.00219	0.00248	0.00269	0.00283	0.00287	0.00283	0.00271		2569	-0.00155	-0.00135	-0.00112	-0.000853301	-0.000560373	-0.000250418	6.71459e-05	0.000382669	0.000686566	0.000969601	0.00122	0.00144	0.00161	0.00174	0.00181	0.00182	0.00178	0.00169	0.00155	1572	0.00402	0.00341	0.00269	0.00189	0.00104	0.000151342	-0.000740369	-0.00161
1620	-0.00278	-0.00259	-0.00231	-0.00196	-0.00156	-0.0011	-0.000616735	-0.000110987	0.000398134	0.000895157	0.00136	0.00179	0.00217	0.00248	0.00271	0.00286	0.00292	0.0029	0.00278		2567	-0.00155	-0.00136	-0.00113	-0.00086	-0.000566166	-0.00025513	6.36575e-05	0.000380511	0.000685803	0.000970258	0.00123	0.00144	0.00162	0.00174	0.00181	0.00183	0.00179	0.0017	0.00155	1570	0.0034	0.00289	0.00228	0.00161	0.000891333	0.000143245	-0.000609195	-0.00134
1618	-0.00281	-0.00263	-0.00237	-0.00203	-0.00164	-0.00119	-0.00070955	-0.000205875	0.000304054	0.000804746	0.00128	0.00172	0.0021	0.00242	0.00267	0.00284	0.00292	0.00291	0.00281		2565	-0.00156	-0.00136	-0.00113	-0.000861682	-0.000567202	-0.000255489	6.39874e-05	0.00038152	0.000687459	0.000972511	0.00123	0.00145	0.00162	0.00175	0.00182	0.00183	0.0018	0.0017	0.00156	1568	0.00291	0.00248	0.00196	0.00139	0.000778849	0.000141338	-0.000500467	-0.00113
1616	-0.00281	-0.00265	-0.0024	-0.00208	-0.0017	-0.00126	-0.000791764	-0.000295192	0.00021035	0.0007095	0.00119	0.00163	0.00202	0.00235	0.00261	0.00279	0.00289	0.00289	0.00281		2563	-0.00156	-0.00136	-0.00113	-0.000858078	-0.000563045	-0.000250903	6.88623e-05	0.000386535	0.000692463	0.000977352	0.00123	0.00145	0.00162	0.00175	0.00182	0.00184	0.0018	0.0017	0.00156	1566	0.0026	0.00221	0.00176	0.00126	0.000711387	0.000145466	-0.000424874	-0.000982305
1614	-0.00277	-0.00262	-0.00239	-0.00209	-0.00173	-0.00131	-0.000848927	-0.000365175	0.000129673	0.000620581	0.00109	0.00153	0.00192	0.00226	0.00252	0.00271	0.00282	0.00284	0.00277		2561	-0.00155	-0.00136	-0.00112	-0.000853839	-0.000558552	-0.000246294	7.34475e-05	0.000390957	0.000696588	0.000981054	0.00124	0.00145	0.00163	0.00175	0.00182	0.00183	0.00179	0.0017	0.00155	1564	0.00244	0.00209	0.00166	0.00119	0.000682921	0.000153678	-0.000380235	-0.000902594
1612	-0.00265	-0.00252	-0.00231	-0.00203	-0.00169	-0.0013	-0.000873924	-0.000417459	5.16904e-05	0.000519269	0.00097107	0.00139	0.00177	0.0021	0.00236	0.00255	0.00267	0.0027	0.00265		2559	-0.00155	-0.00136	-0.00112	-0.000854863	-0.000559621	-0.000247375	7.23879e-05	0.000389951	0.000695666	0.000980243	0.00124	0.00145	0.00163	0.00175	0.00182	0.00184	0.00179	0.0017	0.00155	1562	0.0024	0.00205	0.00164	0.00118	0.000681495	0.000164818	-0.000356866	-0.000867707
1610	-0.00241	-0.00231	-0.00213	-0.00189	-0.0016	-0.00125	-0.0008675	-0.000457808	-3.42051e-05	0.000390437	0.000803215	0.00119	0.00154	0.00185	0.0021	0.00228	0.0024	0.00244	0.00241		2557	-0.00156	-0.00136	-0.00113	-0.000860264	-0.00056546	-0.000253474	6.62131e-05	0.000383888	0.0006899	0.000974948	0.00123	0.00145	0.00162	0.00175	0.00182	0.00184	0.0018	0.0017	0.00156	1560	0.0024	0.00205	0.00164	0.00119	0.000693139	0.000178616	-0.000341335	-0.000850914
1608	-0.00206	-0.00199	-0.00185	-0.00166	-0.00142	-0.00114	-0.000815769	-0.000471486	-0.000112877	0.000249162	0.00060363	0.000939757	0.00125	0.00152	0.00174	0.00191	0.00202	0.00208	0.00206		2555	-0.00156	-0.00137	-0.00114	-0.000869073	-0.000574619	-0.000262705	5.71905e-05	0.000375348	0.000682102	0.00096813	0.00122	0.00144	0.00162	0.00175	0.00182	0.00184	0.0018	0.00171	0.00156	1558	0.00239	0.00205	0.00165	0.00119	0.000703851	0.000191977	-0.000325729	-0.000833539
1606	-0.00165	-0.0016	-0.00151	-0.00137	-0.00119	-0.000975927	-0.000730211	-0.000462309	-0.000180359	0.000107071	0.000391247	0.000663536	0.000915663	0.00114	0.00133	0.00148	0.00158	0.00164	0.00165		2553	-0.00157	-0.00138	-0.00115	-0.000878462	-0.000583908	-0.000271612	4.89361e-05	0.000367998	0.000675878	0.000963222	0.00122	0.00144	0.00162	0.00175	0.00182	0.00184	0.00181	0.00171	0.00157	1556	0.00236	0.00202	0.00163	0.00118	0.000703839	0.000201808	-0.000306355	-0.00080521
1605	-0.00122	-0.00121	-0.00116	-0.00108	-0.000958782	-0.000811916	-0.000640381	-0.000449388	-0.00024474	-3.26564e-05	0.00018042	0.000388014	0.000583818	0.000761884	0.0009168	0.00104	0.00114	0.0012	0.00122		2551	-0.00157	-0.00138	-0.00115	-0.000883207	-0.000588587	-0.000276084	4.48087e-05	0.000364339	0.0006728	0.000960818	0.00122	0.00144	0.00162	0.00175	0.00182	0.00184	0.00181	0.00172	0.00157	1554	0.00229	0.00197	0.00159	0.00116	0.000693078	0.000206805	-0.000285752	-0.000769626
1603	-0.000884759	-0.000896111	-0.000880235	-0.000837613	-0.000769541	-0.000678087	-0.000566029	-0.000436773	-0.000294246	-0.000142778	1.30278e-05	0.000168438	0.00031873	0.000459338	0.000585989	0.000694835	0.000782569	0.000846525	0.000884759		2549	-0.00158	-0.00139	-0.00115	-0.000885892	-0.000591257	-0.000278656	4.24113e-05	0.00036219	0.000670964	0.000959351	0.00122	0.00144	0.00162	0.00175	0.00182	0.00185	0.00181	0.00172	0.00158	1552	0.0022	0.0019	0.00153	0.00112	0.000676606	0.000211227	-0.000260571	-0.000724451
1601	-0.000684101	-0.000708517	-0.000711405	-0.000692677	-0.000652902	-0.000593289	-0.000515649	-0.000422342	-0.000316202	-0.000200455	-7.86162e-05	4.56108e-05	0.000168452	0.000286175	0.000395202	0.000492222	0.000574286	0.0006389	0.000684101		2548	-0.00158	-0.00139	-0.00115	-0.00088496	-0.000590433	-0.000277965	4.29476e-05	0.000362556	0.000671148	0.000959347	0.00122	0.00144	0.00162	0.00175	0.00182	0.00184	0.00181	0.00172	0.00158	1551	0.0021	0.00181	0.00147	0.00108	0.000657998	0.000215886	-0.000232784	-0.000674382
1599	-0.000649706	-0.000674899	-0.000679586	-0.000663625	-0.000627499	-0.000572307	-0.000499726	-0.00041196	-0.000311678	-0.000201925	-8.60375e-05	3.24647e-05	0.00014998	0.000262939	0.000367908	0.000461699	0.000541461	0.000604771	0.000649706		2546	-0.00157	-0.00138	-0.00115	-0.000879571	-0.000585311	-0.000273267	4.70797e-05	0.000365996	0.000673792	0.000961116	0.00122	0.00144	0.00162	0.00175	0.00182	0.00184	0.0018	0.00171	0.00157	1549	0.00201	0.00174	0.00141	0.00104	0.000641583	0.000221844	-0.000204636	-0.000624898
1597	-0.000758278	-0.000773835	-0.000765879	-0.000734653	-0.000681104	-0.00060686	-0.000514178	-0.000405872	-0.000285234	-0.000155929	-2.1887e-05	0.00011282	0.0002441	0.000367963	0.000480645	0.000578723	0.000659217	0.000719681	0.000758278		2544	-0.00156	-0.00137	-0.00114	-0.000872527	-0.00057837	-0.00026664	5.31916e-05	0.000371407	0.000678338	0.000964657	0.00122	0.00144	0.00162	0.00174	0.00182	0.00184	0.0018	0.00171	0.00156	1547	0.00193	0.00167	0.00136	0.00101	0.000630632	0.00022938	-0.000178842	-0.00058163
1595	-0.000941666	-0.000942167	-0.00091404	-0.000858141	-0.000776168	-0.000670611	-0.000544678	-0.000402196	-0.000247492	-8.52692e-05	7.95448e-05	0.000241942	0.000396988	0.000539971	0.000666548	0.000772872	0.000855713	0.000912553	0.000941666		2542	-0.00156	-0.00137	-0.00114	-0.000868822	-0.000574141	-0.000262016	5.80713e-05	0.000376394	0.00068328	0.000969404	0.00123	0.00145	0.00162	0.00175	0.00182	0.00184	0.0018	0.00171	0.00156	1545	0.00187	0.00162	0.00133	0.000991235	0.000624141	0.000238083	-0.000155209	-0.000543785
1593	-0.00108	-0.00107	-0.00102	-0.000948273	-0.000845517	-0.00071707	-0.000566835	-0.000399378	-0.000219785	-3.35149e-05	0.000153774	0.00033639	0.000508786	0.000665722	0.000802431	0.000914758	0.000999291	0.00105	0.00108		2540	-0.00157	-0.00137	-0.00114	-0.000869419	-0.000574039	-0.000261217	5.95411e-05	0.00037849	0.00068594	0.000972547	0.00123	0.00145	0.00162	0.00175	0.00182	0.00184	0.0018	0.00171	0.00157	1543	0.00183	0.00159	0.0013	0.000976778	0.000621568	0.000247472	-0.000134143	-0.000511683
1591	-0.00102	-0.00101	-0.000968844	-0.000900489	-0.000804772	-0.000684603	-0.000543632	-0.000386144	-0.000216922	-4.11098e-05	0.000135952	0.000308882	0.000472428	0.000621619	0.000751922	0.000859379	0.000940724	0.000993485	0.00102		2538	-0.00157	-0.00137	-0.00114	-0.000871181	-0.000575798	-0.00026292	5.7947e-05	0.000377053	0.000684703	0.000971548	0.00123	0.00145	0.00162	0.00175	0.00182	0.00184	0.0018	0.00171	0.00157	1541	0.00179	0.00156	0.00128	0.000965321	0.000620288	0.000256408	-0.000115263	-0.000483432
1589	-0.00067549	-0.000688279	-0.000680155	-0.000651364	-0.000602783	-0.000535886	-0.000452706	-0.000355771	-0.000248027	-0.000132746	-1.34313e-05	0.000106291	0.000222784	0.000332508	0.000432128	0.000518619	0.000589351	0.000642177	0.00067549		2536	-0.00156	-0.00137	-0.00114	-0.000870583	-0.000575913	-0.000263744	5.64381e-05	0.000374906	0.000681982	0.000968337	0.00123	0.00144	0.00162	0.00175	0.00182	0.00184	0.0018	0.00171	0.00156	1539	0.00175	0.00153	0.00126	0.000949251	0.000613263	0.000258641	-0.000103839	-0.000463165
1587	-0.000129725	-0.000177491	-0.000219864	-0.000255556	-0.000283484	-0.000302798	-0.000312911	-0.000313517	-0.000304597	-0.000286422	-0.000259544	-0.00022478	-0.000183186	-0.000136026	-8.4733e-05	-3.08655e-05	2.39399e-05	7.80178e-05	0.000129725		2534	-0.00156	-0.00137	-0.00114	-0.000870327	-0.000577012	-0.000266165	5.27689e-05	0.0003701	0.000676185	0.000961725	0.00122	0.00144	0.00161	0.00174	0.00181	0.00183	0.0018	0.0017	0.00156	1537	0.0017	0.00149	0.00123	0.000926017	0.000598751	0.000253292	-9.98631e-05	-0.000449984
1585	0.000582155	0.000487137	0.000377317	0.000256033	0.00012697	-5.95145e-06	-0.000138692	-0.000267218	-0.000387625	-0.000496255	-0.000589806	-0.000665436	-0.000720847	-0.000754355	-0.000764943	-0.000752288	-0.000716776	-0.000659484	-0.000582155		2532	-0.00156	-0.00137	-0.00114	-0.000872581	-0.000580948	-0.000271664	4.58752e-05	0.00036202	0.000667165	0.000952039	0.00121	0.00143	0.0016	0.00173	0.0018	0.00182	0.00179	0.0017	0.00156	1535	0.00166	0.00145	0.00119	0.00089955	0.000580787	0.000244376	-9.94601e-05	-0.000440274
1583	0.00118	0.00105	0.000881685	0.000688307	0.000474014	0.000245319	9.17053e-06	-0.000227257	-0.000456779	-0.000672423	-0.000867635	-0.00104	-0.00117	-0.00128	-0.00134	-0.00136	-0.00134	-0.00128	-0.00118		2530	-0.00156	-0.00137	-0.00114	-0.000878242	-0.000588146	-0.00028018	3.62986e-05	0.000351675	0.000656365	0.000941113	0.0012	0.00142	0.00159	0.00172	0.0018	0.00182	0.00179	0.0017	0.00156	1533	0.00161	0.0014	0.00115	0.000870181	0.000560158	0.000233114	-0.000101012	-0.000432069
1581	0.00151	0.00136	0.00116	0.000932171	0.000672226	0.000391856	9.95794e-05	-0.000195723	-0.000485078	-0.000759694	-0.00101	-0.00123	-0.00142	-0.00156	-0.00165	-0.00169	-0.00168	-0.00162	-0.00151		2528	-0.00156	-0.00137	-0.00115	-0.000883536	-0.000594297	-0.000287001	2.90156e-05	0.000344151	0.000648829	0.000933793	0.00119	0.00141	0.00159	0.00172	0.00179	0.00182	0.00178	0.0017	0.00156	1531	0.00156	0.00136	0.00112	0.000840158	0.00053792	0.000219337	-0.000105911	-0.00042794
1579	0.00152	0.00137	0.00118	0.000946685	0.000687895	0.000408203	0.000116109	-0.000179513	-0.000469681	-0.000745578	-0.000998821	-0.00122	-0.00141	-0.00155	-0.00165	-0.00169	-0.00169	-0.00163	-0.00152		2526	-0.00156	-0.00138	-0.00115	-0.000889011	-0.000600096	-0.000292948	2.31017e-05	0.000338449	0.000643513	0.000929024	0.00119	0.00141	0.00159	0.00172	0.00179	0.00182	0.00179	0.0017	0.00156	1529	0.00152	0.00132	0.00109	0.000815149	0.000519501	0.000208068	-0.000109686	-0.000424108
1578	0.0012	0.00107	0.000906183	0.000716104	0.000504268	0.000277109	4.15307e-05	-0.00019531	-0.000426216	-0.000644171	-0.000842554	-0.00102	-0.00116	-0.00126	-0.00133	-0.00136	-0.00135	-0.00129	-0.0012		2524	-0.00157	-0.00138	-0.00116	-0.000896447	-0.000607495	-0.000300085	1.64432e-05	0.000332472	0.000638398	0.000924927	0.00118	0.00141	0.00159	0.00172	0.0018	0.00182	0.00179	0.00171	0.00157	1527	0.00149	0.0013	0.00106	0.00079813	0.000507406	0.000201264	-0.000110994	-0.000419878
1576	0.000567198	0.000480676	0.000379548	0.000266888	0.000146119	2.09099e-05	-0.000104934	-0.00022759	-0.000343331	-0.00044864	-0.000540317	-0.000615577	-0.000672133	-0.000708266	-0.000722879	-0.000715528	-0.000686436	-0.000636487	-0.000567198		2522	-0.00158	-0.00139	-0.00117	-0.000904319	-0.000614806	-0.000306613	1.08965e-05	0.000328075	0.000635285	0.000923192	0.00118	0.00141	0.00159	0.00172	0.0018	0.00183	0.0018	0.00171	0.00158	1525	0.00147	0.00128	0.00105	0.000786976	0.000500465	0.000198747	-0.00010901	-0.000413454
1574	-0.000196883	-0.000230139	-0.000256403	-0.000274876	-0.000284997	-0.000286459	-0.000279217	-0.000263491	-0.000239759	-0.000208741	-0.000171382	-0.000128815	-8.2334e-05	-3.33514e-05	1.66446e-05	6.61349e-05	0.000113616	0.000157644	0.000196883		2521	-0.00158	-0.0014	-0.00117	-0.000907603	-0.000617652	-0.000308934	9.17069e-06	0.000326997	0.000634888	0.000923488	0.00118	0.00141	0.00159	0.00172	0.0018	0.00183	0.0018	0.00172	0.00158	1524	0.00146	0.00127	0.00104	0.000781855	0.000498963	0.00020091	-0.000103247	-0.000404268
1572	-0.000929794	-0.000910935	-0.000864397	-0.000791594	-0.00069474	-0.000576776	-0.000441287	-0.00029239	-0.000134608	2.72628e-05	0.000188306	0.000343627	0.000488508	0.000618545	0.000729788	0.000818857	0.000883045	0.000920403	0.000929794		2519	-0.00158	-0.00139	-0.00117	-0.000905011	-0.000615002	-0.000306307	1.16954e-05	0.000329342	0.000636982	0.000925268	0.00119	0.00141	0.00159	0.00172	0.0018	0.00183	0.0018	0.00172	0.00158	1522	0.00144	0.00126	0.00103	0.000779367	0.000500163	0.000205763	-9.48897e-05	-0.000392659
1570	-0.00149	-0.00143	-0.00133	-0.00118	-0.001	-0.000793273	-0.000558705	-0.000307161	-4.62843e-05	0.000215999	0.000471719	0.000713106	0.000932826	0.00112	0.00128	0.0014	0.00148	0.00151	0.00149		2517	-0.00157	-0.00139	-0.00116	-0.000899769	-0.000610658	-0.000302992	1.38795e-05	0.00033033	0.000636743	0.000923809	0.00118	0.00141	0.00159	0.00172	0.0018	0.00182	0.00179	0.00171	0.00157	1520	0.00143	0.00125	0.00102	0.000772733	0.000497533	0.000207216	-8.93968e-05	-0.000383294
1568	-0.00187	-0.00178	-0.00163	-0.00143	-0.00119	-0.000918673	-0.000615302	-0.000293236	3.774e-05	0.000367569	0.00068623	0.00098404	0.00125	0.00148	0.00167	0.0018	0.00188	0.0019	0.00187		2515	-0.00156	-0.00138	-0.00116	-0.0008951	-0.000607977	-0.000302381	1.24029e-05	0.00032681	0.000631287	0.000916583	0.00117	0.0014	0.00158	0.00171	0.00179	0.00181	0.00178	0.0017	0.00156	1518	0.0014	0.00122	0.00101	0.000759491	0.000489631	0.000204893	-8.60705e-05	-0.000374419
1566	-0.00205	-0.00194	-0.00177	-0.00154	-0.00128	-0.000966457	-0.000628488	-0.000271423	9.3889e-05	0.000456348	0.000804942	0.00113	0.00142	0.00167	0.00186	0.002	0.00208	0.0021	0.00205		2513	-0.00156	-0.00137	-0.00115	-0.000892873	-0.000607799	-0.000304257	8.5291e-06	0.000321056	0.000623829	0.000907646	0.00116	0.00138	0.00156	0.00169	0.00177	0.0018	0.00177	0.00169	0.00156	1516	0.00137	0.00119	0.0009806	0.000739853	0.000476627	0.000198918	-8.48347e-05	-0.00036601
1564	-0.00215	-0.00203	-0.00184	-0.0016	-0.00132	-0.000989966	-0.000632385	-0.000255589	0.000128972	0.000509615	0.000874774	0.00121	0.00152	0.00177	0.00197	0.00211	0.00219	0.0022	0.00215		2511	-0.00155	-0.00137	-0.00115	-0.000891838	-0.00060805	-0.000305787	5.76785e-06	0.000317147	0.00061889	0.000901828	0.00116	0.00138	0.00156	0.00169	0.00177	0.00179	0.00177	0.00168	0.00155	1514	0.00132	0.00115	0.000943265	0.000709655	0.000454483	0.000185501	-8.91174e-05	-0.000361028
1562	-0.00218	-0.00205	-0.00186	-0.00162	-0.00133	-0.000990492	-0.000625802	-0.000242098	0.000148962	0.000535496	0.000905759	0.00125	0.00155	0.00181	0.00201	0.00215	0.00223	0.00224	0.00218		2509	-0.00155	-0.00137	-0.00115	-0.00089002	-0.000606248	-0.000304056	7.37478e-06	0.000318582	0.000620109	0.000902794	0.00116	0.00138	0.00156	0.00169	0.00177	0.00179	0.00176	0.00168	0.00155	1512	0.00126	0.0011	0.000900584	0.000674581	0.000428082	0.000168575	-9.60535e-05	-0.000357764
1560	-0.00216	-0.00203	-0.00185	-0.0016	-0.00131	-0.00097442	-0.000611871	-0.000230731	0.00015742	0.000540787	0.000907723	0.00125	0.00155	0.0018	0.002	0.00214	0.00222	0.00222	0.00216		2507	-0.00155	-0.00137	-0.00115	-0.000890371	-0.000605846	-0.000302914	9.22286e-06	0.000321079	0.00062318	0.000906345	0.00116	0.00138	0.00156	0.00169	0.00177	0.0018	0.00177	0.00169	0.00155	1510	0.00121	0.00105	0.000859925	0.000642385	0.000405326	0.000155951	-9.81615e-05	-0.000349292
1558	-0.00213	-0.00201	-0.00182	-0.00158	-0.00129	-0.000964905	-0.000607135	-0.000230917	0.000152317	0.000530923	0.000893397	0.00123	0.00153	0.00178	0.00198	0.00211	0.00219	0.00219	0.00213		2505	-0.00156	-0.00138	-0.00115	-0.000895073	-0.000610382	-0.000307145	5.42457e-06	0.000317829	0.000620577	0.000904469	0.00116	0.00138	0.00156	0.00169	0.00177	0.0018	0.00177	0.00169	0.00156	1508	0.00116	0.00101	0.000822718	0.00061471	0.000388024	0.000149548	-9.3472e-05	-0.000333652
1556	-0.00217	-0.00204	-0.00185	-0.0016	-0.00131	-0.000972786	-0.000607834	-0.000224414	0.000165825	0.000551026	0.000919484	0.00126	0.00156	0.00182	0.00202	0.00215	0.00223	0.00223	0.00217		2503	-0.00156	-0.00138	-0.00116	-0.000901602	-0.000617712	-0.000315052	-2.82067e-06	0.000309497	0.00061241	0.000896716	0.00115	0.00138	0.00156	0.00169	0.00177	0.0018	0.00177	0.00169	0.00156	1506	0.00111	0.000961906	0.000788654	0.000591439	0.000376253	0.000149636	-8.15288e-05	-0.000310216
1554	-0.00223	-0.00209	-0.0019	-0.00164	-0.00133	-0.000986	-0.000609321	-0.000214128	0.000187571	0.000583571	0.00096184	0.00131	0.00162	0.00188	0.00208	0.00222	0.00229	0.0023	0.00223		2501	-0.00156	-0.00138	-0.00116	-0.000907021	-0.000623619	-0.000321268	-9.15619e-06	0.000303234	0.000606411	0.000891162	0.00115	0.00137	0.00155	0.00169	0.00177	0.0018	0.00177	0.00169	0.00156	1504	0.00105	0.000919225	0.000757232	0.000572231	0.000369843	0.000156217	-6.21549e-05	-0.000278638
1552	-0.00232	-0.00218	-0.00197	-0.0017	-0.00138	-0.00102	-0.000622519	-0.000210132	0.00020864	0.000621073	0.00101	0.00138	0.0017	0.00197	0.00218	0.00232	0.00239	0.00239	0.00232		2499	-0.00156	-0.00139	-0.00117	-0.000910318	-0.00062734	-0.000325301	-1.33784e-05	0.000298951	0.000602197	0.000887146	0.00115	0.00137	0.00155	0.00168	0.00177	0.0018	0.00177	0.00169	0.00156	1502	0.000993825	0.000871642	0.000722975	0.000552341	0.000364924	0.000166419	-3.71425e-05	-0.000239575
1551	-0.00241	-0.00226	-0.00204	-0.00175	-0.00142	-0.00104	-0.000627336	-0.000197221	0.000238886	0.000667734	0.00108	0.00145	0.00178	0.00206	0.00228	0.00242	0.00249	0.00249	0.00241		2497	-0.00156	-0.00138	-0.00116	-0.00090783	-0.00062585	-0.000324854	-1.3987e-05	0.000297305	0.000599563	0.000883604	0.00114	0.00136	0.00154	0.00168	0.00176	0.00179	0.00177	0.00169	0.00156	1500	0.000923424	0.000815117	0.000682043	0.000528245	0.000358397	0.000177659	-8.47641e-06	-0.000194355
1549	-0.00253	-0.00236	-0.00211	-0.0018	-0.00143	-0.00102	-0.000580499	-0.000121938	0.000340328	0.000792253	0.00122	0.00161	0.00195	0.00224	0.00245	0.00259	0.00265	0.00263	0.00253		2495	-0.00155	-0.00137	-0.00115	-0.000901452	-0.000621135	-0.000321945	-1.29734e-05	0.000296393	0.000596753	0.000878981	0.00113	0.00136	0.00154	0.00167	0.00175	0.00178	0.00176	0.00168	0.00155	1498	0.000841393	0.000748929	0.000633709	0.000499234	0.00034959	0.000189323	2.33046e-05	-0.000143422
1547	-0.00267	-0.00247	-0.0022	-0.00186	-0.00146	-0.00102	-0.000550383	-6.27574e-05	0.000426775	0.000903341	0.00135	0.00176	0.00212	0.00241	0.00262	0.00276	0.00281	0.00278	0.00267		2494	-0.00154	-0.00136	-0.00115	-0.000895712	-0.000617335	-0.000320199	-1.3335e-05	0.000293934	0.000592273	0.000872615	0.00113	0.00135	0.00152	0.00166	0.00174	0.00177	0.00174	0.00167	0.00154	1497	0.000749106	0.000673554	0.000577537	0.000463972	0.000336308	0.000198427	5.4516e-05	-9.10512e-05
1545	-0.00273	-0.00252	-0.00224	-0.00188	-0.00147	-0.00101	-0.000527897	-2.53203e-05	0.000478026	0.000966848	0.00143	0.00184	0.0022	0.0025	0.00271	0.00285	0.0029	0.00286	0.00273		2492	-0.00153	-0.00135	-0.00114	-0.000889765	-0.000612959	-0.000317529	-1.24509e-05	0.000293006	0.000589559	0.000868199	0.00112	0.00134	0.00152	0.00165	0.00173	0.00176	0.00173	0.00166	0.00153	1495	0.000645143	0.000587183	0.000511381	0.000420041	0.000315939	0.000202237	8.23898e-05	-3.99605e-05
1543	-0.00274	-0.00252	-0.00223	-0.00188	-0.00146	-0.001	-0.000511739	-6.61199e-06	0.000498716	0.000988891	0.00145	0.00187	0.00222	0.00252	0.00273	0.00286	0.00291	0.00287	0.00274		2490	-0.00152	-0.00135	-0.00113	-0.000881738	-0.00060528	-0.000310432	-6.15124e-06	0.000298316	0.00059372	0.000871083	0.00112	0.00134	0.00151	0.00165	0.00173	0.00175	0.00173	0.00165	0.00152	1493	0.000535793	0.000495339	0.000439834	0.000370964	0.000290824	0.000201846	0.000106736	8.38253e-06
1541	-0.00274	-0.00253	-0.00223	-0.00187	-0.00146	-0.000995714	-0.000504432	2.17624e-06	0.000508719	0.000999804	0.00146	0.00188	0.00224	0.00253	0.00274	0.00287	0.00292	0.00287	0.00274		2488	-0.00152	-0.00134	-0.00113	-0.000875299	-0.000598642	-0.000303796	2.80694e-07	0.000304349	0.00059917	0.000875785	0.00113	0.00134	0.00152	0.00165	0.00172	0.00175	0.00172	0.00165	0.00152	1491	0.000424222	0.000401121	0.000365832	0.000319427	0.000263317	0.000199206	0.000129042	5.49572e-05
1539	-0.00273	-0.00251	-0.00222	-0.00186	-0.00145	-0.000987674	-0.000498514	5.79185e-06	0.000509922	0.000998559	0.00146	0.00187	0.00223	0.00252	0.00273	0.00286	0.0029	0.00286	0.00273		2486	-0.00151	-0.00134	-0.00112	-0.000873177	-0.000596929	-0.000302543	1.03526e-06	0.000304582	0.000598874	0.00087497	0.00112	0.00134	0.00151	0.00164	0.00172	0.00175	0.00172	0.00164	0.00151	1489	0.000315418	0.000308874	0.000292946	0.000268116	0.00023514	0.00019502	0.000148973	9.84006e-05
1537	-0.00271	-0.0025	-0.00221	-0.00185	-0.00144	-0.000986073	-0.000500149	9.71773e-07	0.000502063	0.000987899	0.00144	0.00186	0.00221	0.0025	0.00271	0.00284	0.00289	0.00284	0.00271		2484	-0.00151	-0.00134	-0.00112	-0.000875713	-0.000599991	-0.000306037	-2.78566e-06	0.000300551	0.000594755	0.000870888	0.00112	0.00134	0.00151	0.00164	0.00172	0.00175	0.00172	0.00164	0.00151	1487	0.000215966	0.000223964	0.000225156	0.000219507	0.000207188	0.000188574	0.000164231	0.000134897
1535	-0.00268	-0.00248	-0.0022	-0.00185	-0.00144	-0.000996191	-0.00051795	-2.39708e-05	0.000470737	0.000951141	0.0014	0.00181	0.00217	0.00245	0.00267	0.0028	0.00285	0.00281	0.00268		2482	-0.00152	-0.00134	-0.00113	-0.000879747	-0.000603876	-0.000309657	-6.0281e-06	0.000297783	0.000592547	0.000869306	0.00112	0.00134	0.00151	0.00164	0.00172	0.00175	0.00172	0.00165	0.00152	1485	0.000122902	0.000143511	0.000159759	0.000171153	0.000177347	0.000178152	0.000173543	0.000163662
1533	-0.00266	-0.00246	-0.00219	-0.00185	-0.00146	-0.00102	-0.00054731	-6.12188e-05	0.000426733	0.000901719	0.00135	0.00176	0.00211	0.0024	0.00261	0.00275	0.0028	0.00277	0.00266		2480	-0.00152	-0.00135	-0.00113	-0.000882272	-0.000606447	-0.000312194	-8.45661e-06	0.000295538	0.000590553	0.000867625	0.00112	0.00134	0.00151	0.00164	0.00172	0.00175	0.00172	0.00165	0.00152	1483	3.08645e-05	6.30973e-05	9.3413e-05	0.00012089	0.000144695	0.000164102	0.000178524	0.000187521
1531	-0.00263	-0.00244	-0.00217	-0.00184	-0.00145	-0.00102	-0.00055831	-7.8769e-05	0.000403166	0.000872851	0.00132	0.00172	0.00207	0.00236	0.00257	0.00271	0.00277	0.00274	0.00263		2478	-0.00152	-0.00134	-0.00113	-0.000881598	-0.00060595	-0.00031189	-8.3542e-06	0.000295436	0.000590249	0.000867128	0.00112	0.00133	0.00151	0.00164	0.00172	0.00175	0.00172	0.00165	0.00152	1481	-5.94409e-05	-1.62751e-05	2.73852e-05	7.02135e-05	0.000110908	0.000148233	0.000181054	0.000208374
1529	-0.00261	-0.00241	-0.00215	-0.00181	-0.00143	-0.000995871	-0.000534918	-5.77128e-05	0.000421247	0.000887406	0.00133	0.00173	0.00207	0.00236	0.00257	0.0027	0.00275	0.00272	0.00261		2476	-0.00152	-0.00134	-0.00113	-0.000880799	-0.00060539	-0.000311587	-8.31587e-06	0.000295208	0.000589762	0.000866396	0.00112	0.00133	0.00151	0.00164	0.00172	0.00175	0.00172	0.00164	0.00152	1479	-0.000147885	-9.38677e-05	-3.69983e-05	2.09953e-05	7.8351e-05	0.000133326	0.00018425	0.000229576
1527	-0.00257	-0.00238	-0.00211	-0.00178	-0.0014	-0.000976283	-0.000521569	-5.10085e-05	0.000421102	0.000880418	0.00131	0.00171	0.00205	0.00233	0.00253	0.00266	0.00271	0.00268	0.00257		2474	-0.00152	-0.00134	-0.00113	-0.00088295	-0.00060837	-0.000315304	-1.26582e-05	0.000290372	0.00058458	0.000861025	0.00111	0.00133	0.0015	0.00163	0.00172	0.00174	0.00172	0.00164	0.00152	1477	-0.000237317	-0.000171519	-0.000100509	-2.64457e-05	4.84214e-05	0.000121817	0.000191512	0.000255387
1525	-0.00252	-0.00233	-0.00207	-0.00175	-0.00138	-0.000957665	-0.000511048	-4.89021e-05	0.000414729	0.000865759	0.00129	0.00168	0.00201	0.00228	0.00249	0.00262	0.00267	0.00263	0.00252		2472	-0.00152	-0.00135	-0.00113	-0.000885913	-0.000612202	-0.000319889	-1.7856e-05	0.000284719	0.000578643	0.000854986	0.00111	0.00132	0.0015	0.00163	0.00171	0.00174	0.00172	0.00164	0.00152	1475	-0.000334625	-0.000254938	-0.000167505	-7.49825e-05	1.98185e-05	0.000114017	0.000204752	0.000289265
1524	-0.0025	-0.00231	-0.00206	-0.00174	-0.00136	-0.000950654	-0.000507943	-4.97989e-05	0.000409858	0.000857062	0.00128	0.00166	0.00199	0.00226	0.00247	0.00259	0.00264	0.00261	0.0025		2470	-0.00152	-0.00135	-0.00113	-0.000887237	-0.000614103	-0.00032231	-2.07232e-05	0.000281493	0.000575156	0.000851343	0.0011	0.00132	0.0015	0.00163	0.00171	0.00174	0.00172	0.00164	0.00152	1473	-0.000437919	-0.000342405	-0.000236488	-0.000123386	-6.53426e-06	0.000110516	0.000224208	0.000331088
1522	-0.00253	-0.00234	-0.00208	-0.00176	-0.00138	-0.000960467	-0.000511315	-4.66271e-05	0.000419478	0.000872837	0.0013	0.00169	0.00202	0.0023	0.0025	0.00263	0.00268	0.00265	0.00253		2468	-0.00151	-0.00134	-0.00113	-0.000886732	-0.000614103	-0.000322815	-2.17188e-05	0.000280038	0.000573285	0.000849114	0.0011	0.00132	0.00149	0.00162	0.00171	0.00174	0.00171	0.00164	0.00151	1471	-0.000547113	-0.000433464	-0.000306644	-0.000170507	-2.9189e-05	0.000113016	0.000251787	0.000382907
1520	-0.00259	-0.00239	-0.00212	-0.00179	-0.0014	-0.00096655	-0.000506591	-3.12389e-05	0.000445062	0.00090784	0.00134	0.00174	0.00208	0.00236	0.00256	0.00269	0.00274	0.0027	0.00259		2467	-0.00151	-0.00134	-0.00113	-0.000886609	-0.000614704	-0.000324121	-2.36904e-05	0.00027746	0.000570181	0.000845577	0.0011	0.00131	0.00149	0.00162	0.0017	0.00173	0.00171	0.00164	0.00151	1470	-0.000655003	-0.000522018	-0.000373171	-0.000212987	-4.63304e-05	0.000121734	0.000286099	0.000441771
1518	-0.00265	-0.00245	-0.00217	-0.00182	-0.00142	-0.000972046	-0.000497198	-7.24256e-06	0.000482933	0.000958435	0.0014	0.00181	0.00216	0.00244	0.00265	0.00278	0.00282	0.00278	0.00265		2465	-0.00151	-0.00134	-0.00113	-0.000885739	-0.000614806	-0.000325192	-2.56973e-05	0.000274578	0.00056651	0.00084123	0.00109	0.00131	0.00148	0.00161	0.0017	0.00173	0.00171	0.00163	0.00151	1468	-0.000758408	-0.00060638	-0.000435928	-0.000252231	-6.08694e-05	0.000132342	0.000321531	0.000500952
1516	-0.00271	-0.0025	-0.00222	-0.00186	-0.00145	-0.000996807	-0.000511786	-1.12144e-05	0.000489698	0.000975731	0.00143	0.00184	0.0022	0.00249	0.00271	0.00284	0.00288	0.00284	0.00271		2463	-0.0015	-0.00134	-0.00113	-0.000884248	-0.000614273	-0.000325635	-2.71014e-05	0.000272255	0.000563339	0.000837307	0.00109	0.0013	0.00148	0.00161	0.00169	0.00172	0.0017	0.00163	0.0015	1466	-0.000863565	-0.000692955	-0.000501291	-0.000294395	-7.85538e-05	0.000139674	0.000353658	0.000556896
1514	-0.00276	-0.00254	-0.00225	-0.00188	-0.00146	-0.001	-0.000505147	5.1886e-06	0.000515367	0.00101	0.00147	0.00189	0.00225	0.00255	0.00276	0.00289	0.00294	0.00289	0.00276		2461	-0.0015	-0.00133	-0.00113	-0.000884797	-0.000615727	-0.000327949	-3.02068e-05	0.000268453	0.000558957	0.000832477	0.00108	0.0013	0.00147	0.0016	0.00169	0.00172	0.0017	0.00162	0.0015	1464	-0.000975666	-0.000786941	-0.000574306	-0.00034422	-0.000103675	0.000140019	0.00037946	0.00060737
1512	-0.00282	-0.00259	-0.00229	-0.00191	-0.00148	-0.001	-0.000495369	2.73565e-05	0.000549251	0.00105	0.00153	0.00195	0.00232	0.00262	0.00284	0.00297	0.00301	0.00296	0.00282		2459	-0.0015	-0.00133	-0.00113	-0.000885077	-0.00061623	-0.000328658	-3.11005e-05	0.000267402	0.00055778	0.00083121	0.00108	0.00129	0.00147	0.0016	0.00168	0.00172	0.0017	0.00162	0.0015	1462	-0.00109	-0.000886571	-0.000654353	-0.000402254	-0.000137932	0.000130581	0.000395127	0.000647666
1510	-0.00288	-0.00265	-0.00233	-0.00195	-0.00151	-0.00102	-0.00049657	3.84508e-05	0.000572304	0.00109	0.00157	0.00201	0.00238	0.00268	0.00291	0.00304	0.00308	0.00302	0.00288		2457	-0.0015	-0.00133	-0.00112	-0.000882783	-0.000613813	-0.000326192	-2.86599e-05	0.000269743	0.00055995	0.000833143	0.00108	0.0013	0.00147	0.0016	0.00168	0.00172	0.00169	0.00162	0.0015	1460	-0.00121	-0.000990126	-0.00073941	-0.000466228	-0.000178879	0.000113905	0.000403228	0.000680298
1508	-0.00295	-0.00271	-0.00239	-0.00199	-0.00154	-0.00103	-0.000498855	5.10906e-05	0.000599484	0.00113	0.00163	0.00207	0.00246	0.00276	0.00299	0.00312	0.00316	0.00311	0.00295		2455	-0.0015	-0.00133	-0.00112	-0.000882028	-0.000613295	-0.000325927	-2.86558e-05	0.000269486	0.000559439	0.000832394	0.00108	0.00129	0.00147	0.0016	0.00168	0.00171	0.00169	0.00162	0.0015	1458	-0.00133	-0.0011	-0.00082616	-0.000532151	-0.000221974	9.49487e-05	0.000408986	0.000710597
1506	-0.00304	-0.00279	-0.00246	-0.00205	-0.00157	-0.00105	-0.00050245	6.47876e-05	0.000630057	0.00118	0.00169	0.00215	0.00254	0.00286	0.00309	0.00322	0.00326	0.0032	0.00304		2453	-0.0015	-0.00133	-0.00112	-0.000879759	-0.000611649	-0.000324955	-2.83864e-05	0.000269044	0.0005583	0.000830592	0.00108	0.00129	0.00147	0.0016	0.00168	0.00171	0.00169	0.00162	0.0015	1456	-0.00145	-0.0012	-0.000914555	-0.000599583	-0.000266392	7.48925e-05	0.000413902	0.000740335
1504	-0.00314	-0.00288	-0.00253	-0.00211	-0.00162	-0.00108	-0.000510463	7.61518e-05	0.000660452	0.00122	0.00175	0.00223	0.00263	0.00296	0.00319	0.00333	0.00337	0.00331	0.00314		2451	-0.00149	-0.00132	-0.00112	-0.000876373	-0.000609144	-0.000323407	-2.78429e-05	0.000268567	0.000556817	0.000828148	0.00107	0.00129	0.00146	0.00159	0.00167	0.0017	0.00168	0.00161	0.00149	1454	-0.00157	-0.0013	-0.00099659	-0.000661777	-0.000306857	5.73876e-05	0.000419888	0.000769631
1502	-0.00322	-0.00296	-0.0026	-0.00216	-0.00166	-0.00111	-0.00051865	8.35477e-05	0.000683207	0.00126	0.0018	0.00229	0.0027	0.00304	0.00328	0.00342	0.00346	0.00339	0.00322		2449	-0.00149	-0.00132	-0.00111	-0.000874122	-0.000607769	-0.000322949	-2.83167e-05	0.000267176	0.000554551	0.000825076	0.00107	0.00128	0.00146	0.00159	0.00167	0.0017	0.00168	0.00161	0.00149	1452	-0.00166	-0.00138	-0.00106	-0.000711058	-0.00033644	4.84011e-05	0.000431771	0.000802022
1500	-0.00328	-0.003	-0.00264	-0.00219	-0.00168	-0.00112	-0.00052279	8.98739e-05	0.000699807	0.00129	0.00184	0.00233	0.00275	0.00309	0.00334	0.00348	0.00352	0.00345	0.00328		2447	-0.00148	-0.00132	-0.00111	-0.000872744	-0.000607206	-0.000323218	-2.9409e-05	0.000265293	0.000551935	0.000821806	0.00107	0.00128	0.00145	0.00158	0.00166	0.00169	0.00167	0.0016	0.00148	1450	-0.00174	-0.00145	-0.00111	-0.000745538	-0.000353741	4.88043e-05	0.000449867	0.00083726
1498	-0.0033	-0.00302	-0.00266	-0.00221	-0.00169	-0.00112	-0.00052049	9.70606e-05	0.000711662	0.0013	0.00186	0.00235	0.00278	0.00312	0.00337	0.00351	0.00355	0.00348	0.0033		2445	-0.00148	-0.00131	-0.00111	-0.000870871	-0.000606425	-0.000323553	-3.08506e-05	0.00026279	0.000548445	0.000817436	0.00106	0.00127	0.00145	0.00158	0.00166	0.00169	0.00167	0.0016	0.00148	1448	-0.00181	-0.0015	-0.00116	-0.000770826	-0.000363187	5.54874e-05	0.000472476	0.000875108
1497	-0.00326	-0.00299	-0.00263	-0.00218	-0.00167	-0.00111	-0.000514922	9.58711e-05	0.000703751	0.00129	0.00184	0.00233	0.00275	0.00309	0.00333	0.00347	0.00351	0.00344	0.00326		2443	-0.00148	-0.00131	-0.00111	-0.000872469	-0.000609186	-0.000327393	-3.56526e-05	0.000257171	0.000542181	0.000810717	0.00105	0.00127	0.00144	0.00157	0.00165	0.00168	0.00166	0.00159	0.00148	1446	-0.00187	-0.00156	-0.00119	-0.000795031	-0.00037099	6.43235e-05	0.000497682	0.00091592
1495	-0.0032	-0.00293	-0.00256	-0.00212	-0.00162	-0.00106	-0.000477981	0.000123046	0.000720335	0.0013	0.00183	0.00231	0.00272	0.00305	0.00328	0.00342	0.00345	0.00338	0.0032		2441	-0.00148	-0.00132	-0.00111	-0.000878216	-0.000615963	-0.000334995	-4.38474e-05	0.000248632	0.000533557	0.00080227	0.00105	0.00126	0.00143	0.00156	0.00165	0.00168	0.00166	0.00159	0.00148	1444	-0.00195	-0.00162	-0.00124	-0.000825831	-0.00038378	6.99311e-05	0.000521518	0.000957258
1493	-0.00316	-0.00289	-0.00253	-0.00209	-0.00158	-0.00103	-0.000452003	0.000143763	0.00073516	0.0013	0.00183	0.00231	0.00271	0.00303	0.00326	0.00339	0.00342	0.00334	0.00316		2440	-0.00148	-0.00132	-0.00112	-0.00088121	-0.000619502	-0.000338971	-4.81401e-05	0.000244153	0.000529028	0.000797829	0.00104	0.00126	0.00143	0.00156	0.00165	0.00168	0.00166	0.00159	0.00148	1443	-0.00204	-0.0017	-0.0013	-0.00086646	-0.000405068	6.86315e-05	0.000540246	0.000995445
1491	-0.00315	-0.00288	-0.00251	-0.00207	-0.00157	-0.00102	-0.000440827	0.00015346	0.000743085	0.00131	0.00184	0.00231	0.00271	0.00303	0.00326	0.00338	0.00341	0.00333	0.00315		2438	-0.00148	-0.00132	-0.00112	-0.000882368	-0.000621121	-0.000341002	-5.05217e-05	0.000241494	0.000526172	0.000794862	0.00104	0.00125	0.00143	0.00156	0.00164	0.00168	0.00166	0.00159	0.00148	1441	-0.00214	-0.00178	-0.00137	-0.000915078	-0.000433078	6.20806e-05	0.000555353	0.00103
1489	-0.00316	-0.00288	-0.00252	-0.00208	-0.00157	-0.00102	-0.000436698	0.000159977	0.000751791	0.00132	0.00185	0.00232	0.00272	0.00304	0.00327	0.0034	0.00342	0.00334	0.00316		2436	-0.00148	-0.00132	-0.00112	-0.00088319	-0.000622645	-0.000343181	-5.32899e-05	0.000238221	0.000522493	0.000790889	0.00104	0.00125	0.00142	0.00155	0.00164	0.00167	0.00166	0.00159	0.00148	1439	-0.00224	-0.00187	-0.00144	-0.000968299	-0.000465208	5.20181e-05	0.000567664	0.00107
1487	-0.00318	-0.0029	-0.00253	-0.00209	-0.00158	-0.00102	-0.000433809	0.000167512	0.000763744	0.00134	0.00187	0.00234	0.00275	0.00307	0.0033	0.00342	0.00345	0.00337	0.00318		2434	-0.00147	-0.00131	-0.00111	-0.000879628	-0.000620089	-0.000341708	-5.29452e-05	0.000237427	0.000520584	0.000787924	0.00103	0.00124	0.00142	0.00155	0.00163	0.00167	0.00165	0.00159	0.00147	1437	-0.00235	-0.00197	-0.00152	-0.00103	-0.000502816	3.65884e-05	0.000574881	0.0011
1485	-0.00321	-0.00293	-0.00256	-0.00211	-0.00159	-0.00103	-0.000439646	0.000166891	0.000768358	0.00135	0.00188	0.00236	0.00277	0.0031	0.00333	0.00345	0.00348	0.0034	0.00321		2432	-0.00146	-0.00131	-0.00111	-0.000874816	-0.00061623	-0.000338921	-5.13139e-05	0.000237853	0.000519792	0.000785938	0.00103	0.00124	0.00141	0.00154	0.00163	0.00166	0.00164	0.00158	0.00146	1435	-0.00246	-0.00206	-0.00159	-0.00108	-0.000541338	1.83454e-05	0.000577472	0.00112
1483	-0.00325	-0.00297	-0.00259	-0.00214	-0.00163	-0.00106	-0.00046231	0.000149874	0.000757504	0.00134	0.00189	0.00237	0.00279	0.00312	0.00335	0.00348	0.00351	0.00343	0.00325		2430	-0.00146	-0.0013	-0.0011	-0.000873088	-0.000614898	-0.000338024	-5.08799e-05	0.00023781	0.000519275	0.000784961	0.00103	0.00124	0.00141	0.00154	0.00162	0.00166	0.00164	0.00158	0.00146	1433	-0.00254	-0.00213	-0.00166	-0.00113	-0.000573671	2.81208e-06	0.00057921	0.00114
1481	-0.00328	-0.003	-0.00262	-0.00217	-0.00166	-0.00109	-0.000486658	0.000128837	0.000740417	0.00133	0.00188	0.00237	0.00279	0.00312	0.00336	0.0035	0.00353	0.00346	0.00328		2428	-0.00146	-0.0013	-0.0011	-0.000872676	-0.000614622	-0.000337894	-5.08994e-05	0.000237642	0.000518963	0.000784515	0.00103	0.00124	0.00141	0.00154	0.00162	0.00166	0.00164	0.00157	0.00146	1431	-0.00261	-0.00219	-0.00171	-0.00117	-0.000601378	-1.12428e-05	0.000579234	0.00115
1479	-0.00329	-0.00301	-0.00264	-0.00218	-0.00166	-0.0011	-0.000493383	0.000123982	0.00073758	0.00133	0.00188	0.00237	0.00279	0.00313	0.00337	0.00351	0.00354	0.00347	0.00329		2426	-0.00146	-0.0013	-0.0011	-0.000871461	-0.000614184	-0.000338245	-5.20288e-05	0.000235768	0.000516402	0.000781345	0.00102	0.00123	0.00141	0.00154	0.00162	0.00165	0.00164	0.00157	0.00146	1429	-0.00267	-0.00225	-0.00176	-0.00121	-0.0006265	-2.4545e-05	0.000578156	0.00116
1477	-0.00329	-0.00301	-0.00264	-0.00218	-0.00166	-0.00109	-0.000486147	0.000132524	0.000747168	0.00134	0.00189	0.00238	0.00281	0.00314	0.00338	0.00352	0.00355	0.00347	0.00329		2424	-0.00145	-0.0013	-0.0011	-0.000870584	-0.000614127	-0.00033901	-5.35921e-05	0.000233454	0.000513407	0.00077776	0.00102	0.00123	0.0014	0.00153	0.00161	0.00165	0.00163	0.00157	0.00145	1427	-0.00273	-0.0023	-0.0018	-0.00124	-0.000650369	-3.71411e-05	0.000577216	0.00117
1475	-0.0033	-0.00301	-0.00264	-0.00218	-0.00166	-0.00108	-0.000478695	0.000141789	0.000757965	0.00135	0.0019	0.0024	0.00282	0.00315	0.00339	0.00353	0.00356	0.00348	0.0033		2422	-0.00145	-0.00129	-0.0011	-0.000868924	-0.000612995	-0.000338441	-5.3603e-05	0.000232864	0.000512255	0.000776081	0.00102	0.00123	0.0014	0.00153	0.00161	0.00165	0.00163	0.00156	0.00145	1425	-0.00279	-0.00235	-0.00184	-0.00128	-0.00067433	-4.95863e-05	0.000576664	0.00119
1473	-0.00331	-0.00302	-0.00264	-0.00218	-0.00166	-0.00108	-0.00047288	0.00015073	0.00076976	0.00137	0.00192	0.00242	0.00284	0.00317	0.00341	0.00355	0.00358	0.0035	0.00331		2420	-0.00145	-0.00129	-0.00109	-0.000864949	-0.000609366	-0.000335267	-5.09817e-05	0.000234853	0.000513551	0.000776646	0.00102	0.00122	0.0014	0.00153	0.00161	0.00164	0.00163	0.00156	0.00145	1423	-0.00285	-0.00241	-0.00189	-0.00131	-0.000698243	-6.14004e-05	0.000577308	0.0012
1471	-0.00332	-0.00304	-0.00266	-0.00219	-0.00167	-0.00109	-0.000475833	0.000150333	0.000771932	0.00137	0.00193	0.00242	0.00285	0.00319	0.00343	0.00356	0.00359	0.00351	0.00332		2418	-0.00145	-0.00129	-0.00109	-0.000864339	-0.000609272	-0.000335693	-5.1914e-05	0.000233442	0.000511706	0.000774421	0.00101	0.00122	0.00139	0.00152	0.0016	0.00164	0.00162	0.00156	0.00145	1421	-0.00291	-0.00246	-0.00193	-0.00135	-0.000718458	-6.91428e-05	0.000582274	0.00122
1470	-0.00333	-0.00305	-0.00267	-0.0022	-0.00168	-0.0011	-0.000483562	0.000143703	0.000766601	0.00137	0.00192	0.00242	0.00285	0.00319	0.00343	0.00357	0.0036	0.00352	0.00333		2416	-0.00144	-0.00129	-0.00109	-0.000864134	-0.000609741	-0.000336821	-5.36671e-05	0.000231117	0.00050888	0.00077118	0.00101	0.00122	0.00139	0.00152	0.0016	0.00164	0.00162	0.00156	0.00144	1419	-0.00297	-0.00251	-0.00197	-0.00137	-0.000734407	-7.23217e-05	0.000591962	0.00124
1468	-0.00333	-0.00305	-0.00267	-0.00221	-0.00168	-0.0011	-0.000489463	0.000137425	0.000760138	0.00136	0.00192	0.00242	0.00284	0.00318	0.00343	0.00357	0.0036	0.00352	0.00333		2414	-0.00144	-0.00128	-0.00109	-0.000860831	-0.000607104	-0.00033493	-5.2579e-05	0.000231369	0.000508288	0.000769762	0.00101	0.00122	0.00139	0.00151	0.0016	0.00163	0.00161	0.00155	0.00144	1417	-0.00304	-0.00256	-0.00201	-0.0014	-0.000750078	-7.38146e-05	0.000604691	0.00126
1466	-0.00333	-0.00305	-0.00267	-0.00221	-0.00169	-0.00111	-0.000498176	0.000127616	0.000749531	0.00135	0.00191	0.00241	0.00283	0.00318	0.00342	0.00356	0.00359	0.00352	0.00333		2413	-0.00143	-0.00128	-0.00108	-0.000857097	-0.000604084	-0.000332715	-5.12374e-05	0.000231797	0.000507789	0.000768352	0.00101	0.00121	0.00138	0.00151	0.00159	0.00163	0.00161	0.00154	0.00143	1416	-0.0031	-0.00262	-0.00206	-0.00143	-0.000763766	-7.22099e-05	0.000621541	0.0013
1464	-0.00334	-0.00306	-0.00268	-0.00223	-0.0017	-0.00112	-0.000512275	0.000114233	0.00073727	0.00134	0.0019	0.0024	0.00283	0.00317	0.00342	0.00356	0.0036	0.00352	0.00334		2411	-0.00143	-0.00128	-0.00108	-0.000854729	-0.000602073	-0.000331124	-5.01127e-05	0.000232421	0.000507892	0.000767932	0.001	0.00121	0.00138	0.00151	0.00159	0.00162	0.00161	0.00154	0.00143	1414	-0.00317	-0.00267	-0.0021	-0.00146	-0.000775173	-6.80133e-05	0.000641213	0.00133
1462	-0.00334	-0.00306	-0.00269	-0.00223	-0.00171	-0.00113	-0.000522011	0.000104094	0.000727036	0.00133	0.00189	0.00239	0.00282	0.00317	0.00342	0.00356	0.0036	0.00352	0.00334		2409	-0.00143	-0.00127	-0.00108	-0.000853759	-0.000601148	-0.000330272	-4.93611e-05	0.00023305	0.00050838	0.000768263	0.001	0.00121	0.00138	0.00151	0.00159	0.00162	0.00161	0.00154	0.00143	1412	-0.00323	-0.00273	-0.00214	-0.00149	-0.000788873	-6.65782e-05	0.00065774	0.00136
1460	-0.00335	-0.00306	-0.00269	-0.00223	-0.00171	-0.00113	-0.000523018	0.000103412	0.0007267	0.00133	0.00189	0.00239	0.00282	0.00317	0.00342	0.00356	0.0036	0.00353	0.00335		2407	-0.00143	-0.00127	-0.00108	-0.000852916	-0.000600954	-0.000330733	-5.04623e-05	0.000231342	0.000506116	0.000765513	0.001	0.00121	0.00138	0.0015	0.00159	0.00162	0.0016	0.00154	0.00143	1410	-0.0033	-0.00278	-0.00218	-0.00152	-0.000806427	-7.0088e-05	0.000668381	0.00139
1458	-0.00335	-0.00307	-0.0027	-0.00224	-0.00171	-0.00114	-0.000524241	0.000103297	0.000727697	0.00133	0.00189	0.0024	0.00283	0.00317	0.00342	0.00357	0.0036	0.00353	0.00335		2405	-0.00142	-0.00127	-0.00108	-0.000851155	-0.000600229	-0.000331065	-5.18422e-05	0.000228956	0.000502798	0.000761362	0.000996793	0.0012	0.00137	0.0015	0.00158	0.00161	0.0016	0.00153	0.00142	1408	-0.00336	-0.00284	-0.00223	-0.00155	-0.000826062	-7.69009e-05	0.000674596	0.00141
1456	-0.00336	-0.00308	-0.0027	-0.00224	-0.00172	-0.00114	-0.000528108	0.000100159	0.000725382	0.00133	0.00189	0.0024	0.00283	0.00318	0.00343	0.00357	0.00361	0.00354	0.00336		2403	-0.00142	-0.00126	-0.00107	-0.000848279	-0.00059855	-0.000330634	-5.26726e-05	0.000226889	0.000499558	0.000757047	0.000991534	0.0012	0.00136	0.00149	0.00157	0.00161	0.00159	0.00153	0.00142	1406	-0.00342	-0.00289	-0.00227	-0.00158	-0.00084516	-8.44477e-05	0.00067883	0.00142
1454	-0.00335	-0.00307	-0.0027	-0.00224	-0.00172	-0.00114	-0.000530934	9.57632e-05	0.00071955	0.00132	0.00188	0.00239	0.00282	0.00317	0.00342	0.00356	0.0036	0.00353	0.00335		2401	-0.00141	-0.00126	-0.00107	-0.000847573	-0.000598523	-0.000331287	-5.39851e-05	0.000224957	0.000497064	0.000754068	0.00098816	0.00119	0.00136	0.00149	0.00157	0.0016	0.00159	0.00152	0.00141	1404	-0.00346	-0.00293	-0.0023	-0.00161	-0.000861582	-9.07449e-05	0.000682849	0.00144
1452	-0.00334	-0.00306	-0.00269	-0.00224	-0.00172	-0.00115	-0.000537412	8.6836e-05	0.000708445	0.00131	0.00187	0.00237	0.0028	0.00315	0.0034	0.00355	0.00359	0.00352	0.00334		2399	-0.00142	-0.00126	-0.00107	-0.00085199	-0.000603498	-0.000336668	-5.96094e-05	0.000219261	0.000491469	0.000748744	0.000983269	0.00119	0.00136	0.00148	0.00157	0.0016	0.00159	0.00152	0.00142	1402	-0.0035	-0.00296	-0.00233	-0.00162	-0.000871319	-9.19674e-05	0.000690179	0.00145
1450	-0.00333	-0.00305	-0.00268	-0.00223	-0.00172	-0.00115	-0.000541611	7.92008e-05	0.000697606	0.00129	0.00185	0.00235	0.00278	0.00313	0.00338	0.00353	0.00357	0.0035	0.00333		2397	-0.00142	-0.00127	-0.00108	-0.000855427	-0.000607695	-0.000341498	-6.49249e-05	0.000213621	0.000485676	0.000742974	0.000977697	0.00118	0.00135	0.00148	0.00156	0.0016	0.00159	0.00152	0.00142	1400	-0.00353	-0.00298	-0.00234	-0.00163	-0.000873343	-8.66714e-05	0.000702633	0.00147
1448	-0.0033	-0.00303	-0.00266	-0.00222	-0.0017	-0.00114	-0.000538886	7.71385e-05	0.000690819	0.00128	0.00184	0.00234	0.00276	0.0031	0.00335	0.0035	0.00354	0.00347	0.0033		2395	-0.00141	-0.00126	-0.00107	-0.00085381	-0.000606824	-0.0003414	-6.56019e-05	0.000212189	0.000483533	0.000740185	0.000974346	0.00118	0.00135	0.00148	0.00156	0.00159	0.00158	0.00152	0.00141	1398	-0.00356	-0.003	-0.00236	-0.00164	-0.000869699	-7.5564e-05	0.000720867	0.0015
1446	-0.00328	-0.00301	-0.00265	-0.0022	-0.00169	-0.00113	-0.000535791	7.61132e-05	0.000685704	0.00127	0.00182	0.00232	0.00274	0.00308	0.00333	0.00348	0.00352	0.00345	0.00328		2393	-0.00141	-0.00126	-0.00107	-0.000852619	-0.000606149	-0.000341261	-6.60038e-05	0.000211259	0.000482102	0.000738297	0.000972059	0.00118	0.00134	0.00147	0.00156	0.00159	0.00158	0.00152	0.00141	1396	-0.00358	-0.00302	-0.00236	-0.00164	-0.00085919	-5.72576e-05	0.000746414	0.00153
1444	-0.00327	-0.003	-0.00263	-0.00219	-0.00169	-0.00113	-0.000534164	7.51502e-05	0.000682181	0.00127	0.00182	0.00231	0.00273	0.00307	0.00332	0.00346	0.0035	0.00344	0.00327		2391	-0.00141	-0.00126	-0.00107	-0.000850702	-0.00060409	-0.000339124	-6.38532e-05	0.000213358	0.000484086	0.000740105	0.000973637	0.00118	0.00135	0.00147	0.00156	0.00159	0.00158	0.00152	0.00141	1394	-0.0036	-0.00303	-0.00236	-0.00163	-0.000846343	-3.66803e-05	0.000774096	0.00156
1443	-0.00324	-0.00297	-0.00261	-0.00217	-0.00167	-0.00112	-0.000528436	7.59073e-05	0.000677944	0.00126	0.0018	0.00229	0.00271	0.00305	0.00329	0.00343	0.00347	0.00341	0.00324		2389	-0.00141	-0.00126	-0.00107	-0.000849528	-0.000601887	-0.000335957	-5.98198e-05	0.000218135	0.000489462	0.000745917	0.000979708	0.00118	0.00135	0.00148	0.00156	0.0016	0.00158	0.00152	0.00141	1392	-0.00362	-0.00304	-0.00237	-0.00163	-0.000838496	-2.15651e-05	0.000796021	0.00159
1441	-0.0032	-0.00293	-0.00258	-0.00215	-0.00165	-0.0011	-0.000517816	7.93877e-05	0.000674179	0.00125	0.00178	0.00227	0.00268	0.00301	0.00325	0.00339	0.00343	0.00337	0.0032		2387	-0.00142	-0.00127	-0.00108	-0.000853496	-0.000604469	-0.000337075	-5.94392e-05	0.000220003	0.00049276	0.000750544	0.000985524	0.00119	0.00136	0.00149	0.00157	0.0016	0.00159	0.00153	0.00142	1390	-0.00364	-0.00306	-0.00239	-0.00164	-0.000838667	-1.50989e-05	0.000808928	0.00161
1439	-0.00316	-0.0029	-0.00255	-0.00212	-0.00163	-0.00109	-0.000510902	7.89896e-05	0.000666481	0.00123	0.00176	0.00224	0.00265	0.00298	0.00321	0.00335	0.00339	0.00332	0.00316		2386	-0.00143	-0.00128	-0.00108	-0.000860793	-0.000610469	-0.000341596	-6.23437e-05	0.000218803	0.000493301	0.000752811	0.000989447	0.0012	0.00137	0.00149	0.00158	0.00161	0.0016	0.00154	0.00143	1389	-0.00367	-0.00308	-0.0024	-0.00165	-0.000845668	-1.61124e-05	0.000813933	0.00162
1437	-0.00312	-0.00286	-0.00252	-0.0021	-0.00161	-0.00107	-0.000505866	7.7275e-05	0.000658068	0.00122	0.00174	0.00221	0.00262	0.00294	0.00318	0.00331	0.00335	0.00329	0.00312		2384	-0.00144	-0.00129	-0.0011	-0.000871162	-0.000619206	-0.000348435	-6.70779e-05	0.000216318	0.00049314	0.000754979	0.000993879	0.0012	0.00137	0.00151	0.00159	0.00163	0.00161	0.00155	0.00144	1387	-0.0037	-0.00311	-0.00242	-0.00167	-0.000857681	-2.29727e-05	0.000812434	0.00162
1435	-0.00308	-0.00282	-0.00248	-0.00206	-0.00158	-0.00105	-0.000492334	8.2372e-05	0.000654575	0.00121	0.00172	0.00219	0.00258	0.0029	0.00313	0.00327	0.0033	0.00324	0.00308		2382	-0.00146	-0.0013	-0.00111	-0.00088337	-0.000629472	-0.000356447	-7.25926e-05	0.000213468	0.000493042	0.000757636	0.000999209	0.00121	0.00138	0.00152	0.0016	0.00164	0.00163	0.00157	0.00146	1385	-0.00372	-0.00313	-0.00245	-0.00169	-0.00087427	-3.5733e-05	0.00080389	0.00162
1433	-0.00302	-0.00277	-0.00243	-0.00202	-0.00155	-0.00103	-0.000473786	9.23009e-05	0.000655583	0.0012	0.00171	0.00216	0.00255	0.00286	0.00309	0.00322	0.00325	0.00319	0.00302		2380	-0.00148	-0.00132	-0.00113	-0.00090223	-0.00064739	-0.00037288	-8.70394e-05	0.000201445	0.000483809	0.000751473	0.000996304	0.00121	0.00139	0.00152	0.00161	0.00165	0.00164	0.00158	0.00148	1383	-0.00375	-0.00316	-0.00247	-0.00171	-0.000893599	-5.27027e-05	0.000789795	0.00161
1431	-0.00298	-0.00273	-0.00239	-0.00199	-0.00152	-0.00101	-0.000461401	9.64966e-05	0.000651463	0.00119	0.00169	0.00213	0.00252	0.00282	0.00304	0.00317	0.0032	0.00314	0.00298		2378	-0.0015	-0.00135	-0.00116	-0.00092908	-0.000674086	-0.000398609	-0.000111022	0.000179939	0.000465433	0.000736784	0.000985749	0.0012	0.00139	0.00153	0.00162	0.00167	0.00166	0.0016	0.0015	1381	-0.00377	-0.00318	-0.00249	-0.00173	-0.00091435	-7.24043e-05	0.000771742	0.00159
1429	-0.00294	-0.00269	-0.00236	-0.00196	-0.0015	-0.000992086	-0.000454567	9.6765e-05	0.000645156	0.00117	0.00167	0.00211	0.00249	0.00279	0.00301	0.00314	0.00317	0.0031	0.00294		2376	-0.00152	-0.00138	-0.00119	-0.000959375	-0.000703865	-0.000426968	-0.000137098	0.000156938	0.000446205	0.000721914	0.000975689	0.0012	0.00139	0.00153	0.00163	0.00168	0.00168	0.00163	0.00152	1379	-0.00378	-0.00319	-0.00251	-0.00175	-0.000934123	-9.19094e-05	0.000753097	0.00158
1427	-0.00291	-0.00267	-0.00234	-0.00194	-0.00148	-0.000982971	-0.000451149	9.4381e-05	0.000637043	0.00116	0.00165	0.00209	0.00246	0.00276	0.00298	0.0031	0.00313	0.00307	0.00291		2374	-0.00156	-0.00141	-0.00121	-0.000985408	-0.000726139	-0.000444805	-0.000149957	0.000149448	0.000444312	0.000725676	0.00098499	0.00121	0.00141	0.00156	0.00166	0.00171	0.00171	0.00166	0.00156	1377	-0.00379	-0.0032	-0.00252	-0.00176	-0.000948603	-0.000107089	0.000737678	0.00156
1425	-0.00288	-0.00264	-0.00232	-0.00192	-0.00147	-0.000978	-0.000452892	8.59774e-05	0.000622234	0.00114	0.00162	0.00206	0.00243	0.00272	0.00294	0.00306	0.0031	0.00303	0.00288		2372	-0.00158	-0.00143	-0.00123	-0.000999186	-0.000735118	-0.000448713	-0.000148675	0.000155881	0.0004557	0.000741673	0.00101	0.00124	0.00143	0.00159	0.00169	0.00174	0.00174	0.00169	0.00158	1375	-0.00379	-0.00321	-0.00253	-0.00177	-0.000959444	-0.000119235	0.000724596	0.00155
1423	-0.00284	-0.0026	-0.00229	-0.0019	-0.00146	-0.000966719	-0.000448503	8.33413e-05	0.000612653	0.00112	0.0016	0.00203	0.00239	0.00269	0.0029	0.00302	0.00306	0.00299	0.00284		2370	-0.00161	-0.00145	-0.00126	-0.00102	-0.000750743	-0.000459983	-0.000155246	0.000154207	0.000458976	0.000749798	0.00102	0.00125	0.00145	0.00161	0.00171	0.00177	0.00177	0.00171	0.00161	1373	-0.00379	-0.00321	-0.00253	-0.00178	-0.000967288	-0.000128553	0.000714089	0.00154
1421	-0.00281	-0.00257	-0.00226	-0.00188	-0.00144	-0.000955245	-0.000443251	8.22098e-05	0.000605173	0.00111	0.00158	0.002	0.00237	0.00266	0.00286	0.00299	0.00302	0.00296	0.00281		2368	-0.00165	-0.00149	-0.00129	-0.00105	-0.000778538	-0.000483231	-0.000173242	0.000142011	0.000452949	0.000750125	0.00102	0.00127	0.00147	0.00163	0.00174	0.0018	0.0018	0.00175	0.00165	1371	-0.00379	-0.00321	-0.00253	-0.00178	-0.000968844	-0.000131701	0.000709444	0.00153
1419	-0.00278	-0.00255	-0.00224	-0.00186	-0.00143	-0.000946766	-0.00043955	8.10213e-05	0.000599131	0.0011	0.00157	0.00198	0.00234	0.00263	0.00284	0.00296	0.00299	0.00293	0.00278		2366	-0.00169	-0.00153	-0.00133	-0.00109	-0.000814278	-0.000514568	-0.000199223	0.000122175	0.000439861	0.000744181	0.00103	0.00128	0.00149	0.00165	0.00177	0.00183	0.00184	0.00179	0.00169	1369	-0.00378	-0.0032	-0.00252	-0.00177	-0.000963858	-0.000128405	0.000710949	0.00153
1417	-0.00276	-0.00253	-0.00222	-0.00184	-0.00141	-0.000931771	-0.000428096	8.8587e-05	0.000602578	0.0011	0.00156	0.00198	0.00233	0.00261	0.00282	0.00294	0.00297	0.00291	0.00276		2364	-0.00174	-0.00158	-0.00138	-0.00113	-0.000856139	-0.000551384	-0.000229876	9.86175e-05	0.000424114	0.000736724	0.00103	0.00129	0.00151	0.00168	0.0018	0.00187	0.00188	0.00184	0.00174	1367	-0.00376	-0.00318	-0.00251	-0.00176	-0.00095323	-0.000119789	0.000717293	0.00153
1416	-0.00273	-0.0025	-0.00219	-0.00181	-0.00138	-0.000909883	-0.000410293	0.000101763	0.000610728	0.0011	0.00156	0.00197	0.00232	0.0026	0.0028	0.00291	0.00294	0.00288	0.00273		2362	-0.00177	-0.00161	-0.00141	-0.00116	-0.000883	-0.000574874	-0.000249281	8.38864e-05	0.000414505	0.000732529	0.00103	0.00129	0.00152	0.0017	0.00182	0.0019	0.00191	0.00187	0.00177	1365	-0.00374	-0.00316	-0.00249	-0.00174	-0.000939203	-0.000108875	0.000724761	0.00154
1414	-0.0027	-0.00247	-0.00216	-0.00179	-0.00136	-0.000891954	-0.000396212	0.000111568	0.000615958	0.0011	0.00155	0.00196	0.0023	0.00258	0.00278	0.00289	0.00291	0.00285	0.0027		2360	-0.00178	-0.00162	-0.00142	-0.00118	-0.000898874	-0.000591411	-0.000265977	6.75375e-05	0.000399	0.00071834	0.00102	0.00128	0.00151	0.00169	0.00182	0.0019	0.00191	0.00187	0.00178	1363	-0.00371	-0.00314	-0.00247	-0.00172	-0.000924612	-9.85926e-05	0.000730422	0.00154
1412	-0.00268	-0.00245	-0.00215	-0.00178	-0.00135	-0.000888928	-0.000396487	0.000108	0.000609207	0.00109	0.00154	0.00194	0.00229	0.00256	0.00276	0.00287	0.0029	0.00283	0.00268		2359	-0.00177	-0.00162	-0.00142	-0.00118	-0.000906846	-0.000602522	-0.00027989	5.12465e-05	0.000380826	0.000698834	0.000995608	0.00126	0.00149	0.00167	0.00181	0.00188	0.0019	0.00186	0.00177	1362	-0.00368	-0.00311	-0.00245	-0.0017	-0.000911176	-9.06153e-05	0.000732698	0.00153
1410	-0.00268	-0.00245	-0.00215	-0.00178	-0.00136	-0.000893713	-0.000403969	9.80491e-05	0.000597088	0.00108	0.00153	0.00193	0.00227	0.00255	0.00274	0.00286	0.00288	0.00282	0.00268		2357	-0.00174	-0.0016	-0.0014	-0.00117	-0.000893942	-0.000594367	-0.000276732	4.93116e-05	0.000373857	0.000687042	0.000979353	0.00124	0.00147	0.00165	0.00178	0.00185	0.00187	0.00184	0.00174	1360	-0.00365	-0.00308	-0.00242	-0.00168	-0.000897461	-8.32089e-05	0.000733571	0.00153
1408	-0.00266	-0.00244	-0.00214	-0.00177	-0.00136	-0.000899531	-0.00041389	8.43273e-05	0.000579982	0.00106	0.0015	0.0019	0.00225	0.00252	0.00272	0.00283	0.00286	0.0028	0.00266		2355	-0.0017	-0.00155	-0.00136	-0.00112	-0.000854296	-0.000559159	-0.000247033	7.25993e-05	0.000390026	0.000695602	0.000980042	0.00123	0.00145	0.00162	0.00175	0.00182	0.00183	0.00179	0.0017	1358	-0.00361	-0.00305	-0.00239	-0.00166	-0.0008829	-7.57663e-05	0.000733669	0.00152
1406	-0.00265	-0.00243	-0.00213	-0.00177	-0.00136	-0.000909164	-0.000428123	6.59263e-05	0.000557972	0.00103	0.00148	0.00188	0.00222	0.00249	0.00269	0.00281	0.00284	0.00278	0.00265		2353	-0.00164	-0.00149	-0.0013	-0.00107	-0.000803907	-0.000516359	-0.000213123	9.65892e-05	0.000403367	0.000697888	0.000971204	0.00122	0.00142	0.00159	0.0017	0.00176	0.00178	0.00173	0.00164	1356	-0.00358	-0.00302	-0.00236	-0.00164	-0.000869027	-6.97388e-05	0.000731668	0.00151
1404	-0.00264	-0.00242	-0.00213	-0.00178	-0.00137	-0.0009177	-0.000439737	5.15872e-05	0.000541344	0.00101	0.00146	0.00186	0.0022	0.00247	0.00267	0.00279	0.00282	0.00277	0.00264		2351	-0.00157	-0.00143	-0.00125	-0.00102	-0.000769948	-0.000492216	-0.000199528	9.92231e-05	0.000394959	0.000678694	0.000941808	0.00118	0.00138	0.00153	0.00164	0.0017	0.00171	0.00167	0.00157	1354	-0.00353	-0.00298	-0.00233	-0.00162	-0.000852192	-6.18585e-05	0.000730355	0.0015
1402	-0.00262	-0.00241	-0.00212	-0.00177	-0.00136	-0.000915899	-0.000440968	4.73604e-05	0.00053425	0.001	0.00145	0.00184	0.00218	0.00246	0.00265	0.00277	0.00281	0.00276	0.00262		2349	-0.00154	-0.0014	-0.00122	-0.00101	-0.000758041	-0.000487994	-0.00020312	8.79252e-05	0.000376299	0.00065324	0.000910332	0.00114	0.00133	0.00149	0.0016	0.00166	0.00167	0.00163	0.00154	1352	-0.00348	-0.00293	-0.00229	-0.00159	-0.000831368	-5.09466e-05	0.000731023	0.00149
1400	-0.0026	-0.00238	-0.0021	-0.00175	-0.00134	-0.000900885	-0.000430072	5.38097e-05	0.000536056	0.001	0.00144	0.00183	0.00217	0.00244	0.00263	0.00275	0.00278	0.00273	0.0026		2347	-0.00153	-0.0014	-0.00122	-0.00101	-0.00076781	-0.000501918	-0.000220776	6.70742e-05	0.000352887	0.000627977	0.000883986	0.00111	0.00131	0.00146	0.00158	0.00164	0.00165	0.00162	0.00153	1350	-0.00342	-0.00288	-0.00225	-0.00155	-0.000810023	-4.05889e-05	0.000730079	0.00148
1398	-0.00256	-0.00235	-0.00207	-0.00172	-0.00132	-0.000879042	-0.00041284	6.59052e-05	0.000542648	0.001	0.00143	0.00182	0.00215	0.00242	0.00261	0.00272	0.00275	0.0027	0.00256		2345	-0.00155	-0.00142	-0.00124	-0.00103	-0.000792997	-0.000527505	-0.000245985	4.3009e-05	0.000330696	0.000608335	0.000867491	0.0011	0.0013	0.00146	0.00158	0.00164	0.00166	0.00163	0.00155	1348	-0.00336	-0.00283	-0.00221	-0.00152	-0.000788689	-3.21347e-05	0.000725396	0.00146
1396	-0.00253	-0.00231	-0.00203	-0.00169	-0.00129	-0.00085644	-0.000395554	7.73513e-05	0.000547906	0.001	0.00143	0.00181	0.00213	0.00239	0.00258	0.00269	0.00272	0.00266	0.00253		2343	-0.00156	-0.00143	-0.00126	-0.00105	-0.00081039	-0.00054371	-0.00026051	3.06058e-05	0.000320792	0.00060123	0.000863401	0.0011	0.0013	0.00146	0.00158	0.00165	0.00167	0.00164	0.00156	1346	-0.00329	-0.00276	-0.00216	-0.00148	-0.000766382	-2.5497e-05	0.000716163	0.00144
1394	-0.00249	-0.00228	-0.002	-0.00166	-0.00127	-0.000836613	-0.0003804	8.73722e-05	0.000552489	0.001	0.00142	0.00179	0.00211	0.00237	0.00255	0.00266	0.00269	0.00263	0.00249		2341	-0.00157	-0.00144	-0.00127	-0.00106	-0.000818548	-0.000551014	-0.000266738	2.56424e-05	0.000317244	0.000599206	0.000862962	0.0011	0.0013	0.00147	0.00159	0.00166	0.00168	0.00165	0.00157	1344	-0.0032	-0.00269	-0.0021	-0.00144	-0.000743818	-2.12488e-05	0.000701966	0.0014
1392	-0.00247	-0.00226	-0.00198	-0.00164	-0.00125	-0.000825087	-0.000372421	9.15612e-05	0.000552761	0.000997165	0.00141	0.00178	0.0021	0.00235	0.00253	0.00264	0.00266	0.00261	0.00247		2339	-0.00158	-0.00145	-0.00128	-0.00107	-0.000821902	-0.000552511	-0.000266333	2.79376e-05	0.000321359	0.000605017	0.000870291	0.00111	0.00131	0.00148	0.0016	0.00167	0.00169	0.00166	0.00158	1342	-0.00311	-0.00261	-0.00204	-0.0014	-0.000721896	-2.00569e-05	0.000682391	0.00136
1390	-0.00246	-0.00225	-0.00197	-0.00163	-0.00124	-0.000819174	-0.000368978	9.24286e-05	0.000551027	0.000992883	0.0014	0.00177	0.00209	0.00234	0.00252	0.00262	0.00265	0.00259	0.00246		2337	-0.00159	-0.00146	-0.00128	-0.00107	-0.00082272	-0.000551259	-0.000263048	3.31548e-05	0.00032835	0.000613569	0.000880145	0.00112	0.00133	0.00149	0.00161	0.00168	0.0017	0.00167	0.00159	1340	-0.00301	-0.00253	-0.00198	-0.00136	-0.000700417	-2.11266e-05	0.000658806	0.00132
1389	-0.00245	-0.00225	-0.00197	-0.00163	-0.00125	-0.000825865	-0.000377495	8.23454e-05	0.000539684	0.000980624	0.00139	0.00176	0.00208	0.00233	0.00251	0.00262	0.00264	0.00259	0.00245		2335	-0.00159	-0.00146	-0.00128	-0.00106	-0.000815286	-0.000542331	-0.000252898	4.42189e-05	0.000339992	0.000625435	0.000891875	0.00113	0.00134	0.0015	0.00162	0.00169	0.00171	0.00167	0.00159	1338	-0.00291	-0.00244	-0.00191	-0.00131	-0.000679048	-2.40936e-05	0.000631593	0.00127
1387	-0.00247	-0.00226	-0.00199	-0.00165	-0.00127	-0.000842447	-0.000393599	6.72088e-05	0.000525974	0.000968758	0.00138	0.00175	0.00207	0.00233	0.00251	0.00262	0.00265	0.0026	0.00247		2333	-0.00158	-0.00145	-0.00127	-0.00105	-0.000804758	-0.000531606	-0.000242301	5.43654e-05	0.00034938	0.000633779	0.000898921	0.00114	0.00134	0.0015	0.00162	0.00169	0.0017	0.00167	0.00158	1336	-0.00279	-0.00235	-0.00183	-0.00126	-0.000656274	-2.78947e-05	0.000601332	0.00121
1385	-0.00249	-0.00228	-0.00201	-0.00167	-0.00129	-0.000862015	-0.00041069	5.31142e-05	0.000515304	0.000961837	0.00138	0.00175	0.00208	0.00234	0.00252	0.00264	0.00267	0.00262	0.00249		2332	-0.00157	-0.00144	-0.00126	-0.00104	-0.000793971	-0.000521681	-0.000233539	6.16988e-05	0.000355062	0.000637636	0.000900837	0.00114	0.00134	0.0015	0.00161	0.00168	0.00169	0.00166	0.00157	1335	-0.00266	-0.00224	-0.00175	-0.00121	-0.000627857	-2.87959e-05	0.00057114	0.00115
1383	-0.00252	-0.00231	-0.00204	-0.0017	-0.00131	-0.000884956	-0.000430053	3.79177e-05	0.000504736	0.000956218	0.00138	0.00176	0.00209	0.00235	0.00254	0.00266	0.00269	0.00264	0.00252		2330	-0.00156	-0.00142	-0.00124	-0.00103	-0.000780734	-0.000509501	-0.000222787	7.06967e-05	0.000362032	0.000642367	0.000903184	0.00114	0.00134	0.00149	0.00161	0.00167	0.00168	0.00165	0.00156	1333	-0.00252	-0.00212	-0.00166	-0.00114	-0.000594891	-2.74055e-05	0.000540913	0.00109
1381	-0.00255	-0.00235	-0.00207	-0.00174	-0.00135	-0.000915554	-0.000456483	1.64583e-05	0.000488899	0.000946485	0.00138	0.00176	0.0021	0.00237	0.00256	0.00268	0.00272	0.00268	0.00255		2328	-0.00154	-0.00141	-0.00123	-0.00101	-0.000765045	-0.000495105	-0.000210122	8.12457e-05	0.000370145	0.000647797	0.000905766	0.00114	0.00133	0.00149	0.0016	0.00166	0.00167	0.00163	0.00154	1331	-0.00237	-0.002	-0.00156	-0.00108	-0.000559088	-2.53145e-05	0.000509228	0.00103
1379	-0.00259	-0.00239	-0.00212	-0.00178	-0.00138	-0.000948263	-0.000484235	-5.49415e-06	0.000473414	0.000937937	0.00137	0.00177	0.00211	0.00239	0.00259	0.00271	0.00276	0.00272	0.00259		2326	-0.00152	-0.00139	-0.00121	-0.000992185	-0.000747004	-0.000479127	-0.000196691	9.17215e-05	0.000377347	0.000651507	0.000905871	0.00113	0.00133	0.00148	0.00158	0.00164	0.00165	0.00161	0.00152	1329	-0.00221	-0.00186	-0.00145	-0.001	-0.000518337	-2.02762e-05	0.000478401	0.000962542
1377	-0.00263	-0.00243	-0.00215	-0.00181	-0.00141	-0.00097599	-0.000507768	-2.41168e-05	0.000460267	0.000930666	0.00137	0.00177	0.00212	0.0024	0.00261	0.00274	0.00279	0.00275	0.00263		2324	-0.00149	-0.00135	-0.00118	-0.000961492	-0.000718144	-0.000452976	-0.000174045	0.000110175	0.000391047	0.000660037	0.000908973	0.00113	0.00132	0.00146	0.00157	0.00162	0.00163	0.00158	0.00149	1327	-0.00204	-0.00171	-0.00134	-0.000917871	-0.000471317	-1.04425e-05	0.00045075	0.000898246
1375	-0.00265	-0.00245	-0.00217	-0.00183	-0.00143	-0.000993085	-0.000522262	-3.557e-05	0.000452203	0.000926236	0.00137	0.00178	0.00213	0.00241	0.00262	0.00276	0.00281	0.00277	0.00265		2322	-0.00145	-0.00132	-0.00114	-0.000926789	-0.000686248	-0.000424856	-0.000150555	0.000128321	0.000403297	0.00066602	0.000908506	0.00112	0.0013	0.00145	0.00154	0.00159	0.00159	0.00155	0.00145	1325	-0.00186	-0.00156	-0.00122	-0.000830224	-0.000419858	3.26423e-06	0.000426288	0.000836359
1373	-0.00265	-0.00245	-0.00218	-0.00184	-0.00144	-0.000998527	-0.000527582	-4.06068e-05	0.000447603	0.000922212	0.00137	0.00177	0.00212	0.00241	0.00262	0.00276	0.00281	0.00277	0.00265		2320	-0.00143	-0.00129	-0.00111	-0.000904	-0.000665594	-0.000406964	-0.000135969	0.000139158	0.000410056	0.000668495	0.000906622	0.00112	0.00129	0.00143	0.00152	0.00157	0.00157	0.00152	0.00143	1323	-0.00169	-0.00141	-0.00109	-0.000741136	-0.000366766	1.87472e-05	0.000403691	0.000776369
1371	-0.00264	-0.00244	-0.00217	-0.00183	-0.00143	-0.000991047	-0.000521262	-3.56396e-05	0.000451066	0.000924066	0.00137	0.00177	0.00212	0.00241	0.00262	0.00275	0.0028	0.00276	0.00264		2318	-0.00142	-0.00128	-0.0011	-0.000895087	-0.00065819	-0.000401294	-0.000132205	0.000140901	0.000409726	0.000666102	0.000902238	0.00111	0.00129	0.00142	0.00151	0.00156	0.00156	0.00151	0.00142	1321	-0.00151	-0.00126	-0.000972717	-0.000653185	-0.000313807	3.51063e-05	0.000382953	0.000719164
1369	-0.00262	-0.00242	-0.00215	-0.00181	-0.00141	-0.000977357	-0.000510895	-2.89097e-05	0.000453954	0.000923025	0.00136	0.00176	0.00211	0.00239	0.0026	0.00273	0.00278	0.00274	0.00262		2316	-0.00141	-0.00127	-0.0011	-0.000887077	-0.000651712	-0.000396544	-0.000129328	0.000141817	0.000408654	0.000663074	0.000897346	0.0011	0.00128	0.00141	0.0015	0.00155	0.00155	0.0015	0.00141	1319	-0.00134	-0.00112	-0.000853746	-0.000565785	-0.000260634	5.24376e-05	0.000363915	0.000664336
1367	-0.00258	-0.00238	-0.00211	-0.00178	-0.00139	-0.000957311	-0.000496773	-2.114e-05	0.000455135	0.000917581	0.00135	0.00175	0.00209	0.00236	0.00257	0.0027	0.00274	0.0027	0.00258		2314	-0.0014	-0.00126	-0.00109	-0.00088248	-0.00064811	-0.000394048	-0.000128012	0.000141913	0.000407526	0.000660756	0.00089391	0.0011	0.00127	0.00141	0.0015	0.00154	0.00154	0.00149	0.0014	1317	-0.00117	-0.000968937	-0.000735129	-0.000478985	-0.000208287	6.87396e-05	0.000343678	0.000608173
1365	-0.00252	-0.00233	-0.00206	-0.00173	-0.00135	-0.000928604	-0.000477696	-1.22737e-05	0.000453522	0.000905537	0.00133	0.00171	0.00205	0.00232	0.00252	0.00264	0.00268	0.00264	0.00252		2312	-0.00139	-0.00125	-0.00108	-0.000874025	-0.00064078	-0.000388065	-0.000123559	0.000144701	0.000408565	0.000660014	0.000891409	0.0011	0.00127	0.0014	0.00149	0.00153	0.00153	0.00148	0.00139	1315	-0.00099476	-0.000815991	-0.000612428	-0.000390257	-0.000156228	8.25477e-05	0.000318815	0.000545396
1363	-0.00245	-0.00226	-0.002	-0.00168	-0.00131	-0.000897451	-0.000458495	-5.60844e-06	0.000447449	0.000886911	0.0013	0.00167	0.00199	0.00226	0.00245	0.00257	0.00261	0.00257	0.00245		2310	-0.00137	-0.00124	-0.00106	-0.00085953	-0.000628451	-0.000378277	-0.000116609	0.000148602	0.000409298	0.000657557	0.000885837	0.00109	0.00126	0.00139	0.00147	0.00152	0.00151	0.00147	0.00137	1313	-0.000805923	-0.000655649	-0.000485453	-0.000300507	-0.000106431	9.08798e-05	0.000285429	0.000471305
1362	-0.00237	-0.00219	-0.00193	-0.00162	-0.00126	-0.000865275	-0.000440655	-2.64579e-06	0.000435444	0.000860302	0.00126	0.00162	0.00193	0.00218	0.00237	0.00248	0.00252	0.00248	0.00237		2308	-0.00135	-0.00122	-0.00105	-0.000846368	-0.000617548	-0.000369964	-0.000111138	0.000151064	0.000408676	0.000653871	0.000879198	0.00108	0.00124	0.00137	0.00146	0.0015	0.0015	0.00145	0.00135	1311	-0.000605684	-0.000487401	-0.000354308	-0.00021045	-6.01976e-05	9.18839e-05	0.000241174	0.000383135
1360	-0.00227	-0.00209	-0.00185	-0.00155	-0.00121	-0.000823336	-0.00041534	5.27628e-06	0.000425732	0.000833252	0.00122	0.00156	0.00186	0.0021	0.00228	0.00239	0.00242	0.00238	0.00227		2306	-0.00134	-0.0012	-0.00103	-0.000832361	-0.000605752	-0.000360739	-0.000104764	0.000154394	0.000408861	0.000650905	0.000873171	0.00107	0.00123	0.00136	0.00144	0.00148	0.00148	0.00143	0.00134	1309	-0.000393297	-0.000310214	-0.000217705	-0.000118581	-1.58539e-05	8.73547e-05	0.000187909	0.000282754
1358	-0.00216	-0.00198	-0.00175	-0.00147	-0.00114	-0.000772571	-0.000384832	1.46003e-05	0.000413589	0.000800011	0.00116	0.00149	0.00177	0.002	0.00217	0.00227	0.0023	0.00226	0.00216		2305	-0.00131	-0.00118	-0.00101	-0.000813564	-0.000589401	-0.000347329	-9.47042e-05	0.000160798	0.000411415	0.000649532	0.000867912	0.00106	0.00122	0.00134	0.00142	0.00146	0.00146	0.00141	0.00131	1308	-0.000169157	-0.000124241	-7.55499e-05	-2.45632e-05	2.71697e-05	7.80772e-05	0.000126612	0.0001713
1356	-0.002	-0.00184	-0.00163	-0.00136	-0.00105	-0.000712163	-0.00035079	2.12409e-05	0.000392627	0.000752083	0.00109	0.00139	0.00165	0.00186	0.00202	0.00211	0.00214	0.0021	0.002		2303	-0.00129	-0.00116	-0.000997285	-0.00080064	-0.000579669	-0.000341084	-9.21355e-05	0.000159612	0.00040651	0.000641057	0.000856125	0.00105	0.0012	0.00132	0.0014	0.00144	0.00144	0.00139	0.00129	1306	6.5264e-05	6.99311e-05	7.24734e-05	7.28137e-05	7.09415e-05	6.69138e-05	6.0853e-05	5.29432e-05
1354	-0.00181	-0.00167	-0.00147	-0.00122	-0.000943189	-0.000634028	-0.000305602	3.21092e-05	0.000368845	0.000694373	0.000998803	0.00127	0.00151	0.0017	0.00184	0.00192	0.00194	0.00191	0.00181		2301	-0.00128	-0.00116	-0.000990637	-0.000796007	-0.000577191	-0.000340838	-9.41282e-05	0.000155441	0.000400288	0.000632972	0.000846424	0.00103	0.00119	0.00131	0.00139	0.00143	0.00142	0.00137	0.00128	1304	0.000302771	0.000266715	0.000222555	0.000171633	0.000115496	5.58491e-05	-5.49426e-06	-6.66707e-05
1352	-0.00159	-0.00145	-0.00127	-0.00106	-0.000808285	-0.000534388	-0.000244254	5.33022e-05	0.000349239	0.000634563	0.000900607	0.00114	0.00134	0.00151	0.00162	0.00169	0.00171	0.00167	0.00159		2299	-0.00128	-0.00115	-0.000988034	-0.000794821	-0.000577458	-0.000342549	-9.72323e-05	0.000151039	0.000394721	0.00062641	0.000839065	0.00103	0.00118	0.0013	0.00138	0.00142	0.00142	0.00137	0.00128	1302	0.000531275	0.000456131	0.000367127	0.000266968	0.000158698	4.56054e-05	-6.88726e-05	-0.000181258
1350	-0.00132	-0.00121	-0.00105	-0.000866394	-0.000654118	-0.000421966	-0.000176994	7.33565e-05	0.000321478	0.000559831	0.000781175	0.000978782	0.00115	0.00128	0.00137	0.00143	0.00144	0.0014	0.00132		2297	-0.00127	-0.00115	-0.000984261	-0.000792432	-0.000576525	-0.0003431	-9.92505e-05	0.000147615	0.000389995	0.000620525	0.000832201	0.00102	0.00117	0.00129	0.00137	0.00141	0.00141	0.00136	0.00127	1300	0.000743552	0.000632503	0.000502235	0.000356707	0.000200341	3.78871e-05	-0.000125718	-0.000285503
1348	-0.00104	-0.000942495	-0.000815624	-0.000663971	-0.000492143	-0.000305361	-0.000109302	9.00789e-05	0.000286723	0.000474654	0.000648164	0.000801979	0.000931427	0.00103	0.0011	0.00114	0.00114	0.00111	0.00104		2295	-0.00127	-0.00114	-0.000978048	-0.000787335	-0.000572699	-0.000340662	-9.82739e-05	0.0001471	0.000388005	0.00061712	0.000827484	0.00101	0.00117	0.00129	0.00137	0.0014	0.0014	0.00135	0.00127	1298	0.000934746	0.000791692	0.000624582	0.000438495	0.000239084	3.24091e-05	-0.000175251	-0.000377586
1346	-0.00072827	-0.000651737	-0.000555402	-0.000442191	-0.000315545	-0.00017931	-3.76279e-05	0.000105198	0.000244827	0.000377018	0.000497753	0.000603364	0.000690642	0.000756935	0.00080023	0.000819209	0.000813298	0.000782674	0.00072827		2293	-0.00126	-0.00113	-0.000968694	-0.000778873	-0.000565385	-0.000334719	-9.38829e-05	0.000149806	0.000388943	0.000616263	0.000824857	0.00101	0.00116	0.00128	0.00136	0.0014	0.00139	0.00134	0.00126	1296	0.00111	0.000934634	0.000735137	0.000513304	0.000275874	3.00614e-05	-0.000216664	-0.000456807
1344	-0.000396376	-0.000343661	-0.000280504	-0.000208824	-0.000130799	-4.87993e-05	3.46828e-05	0.000117111	0.000195981	0.000268896	0.000333641	0.000388248	0.000431059	0.000460772	0.000476485	0.00047772	0.000464439	0.000437047	0.000396376		2291	-0.00124	-0.00112	-0.000958992	-0.000770447	-0.000558493	-0.000329569	-9.06313e-05	0.00015106	0.000388162	0.000613469	0.000820136	0.001	0.00115	0.00127	0.00135	0.00138	0.00138	0.00133	0.00124	1294	0.00125	0.00106	0.000829138	0.000577494	0.000308303	2.97441e-05	-0.000249718	-0.000521593
1342	-6.09537e-05	-3.42047e-05	-6.41634e-06	2.15669e-05	4.88949e-05	7.47373e-05	9.83087e-05	0.000118893	0.000135865	0.000148709	0.000157034	0.000160588	0.000159262	0.000153098	0.000142281	0.000127142	0.000108139	8.58507e-05	6.09537e-05		2289	-0.00123	-0.00111	-0.000952014	-0.00076478	-0.000554309	-0.000326995	-8.97462e-05	0.00015023	0.000385642	0.000609336	0.000814515	0.000994946	0.00115	0.00126	0.00134	0.00137	0.00137	0.00132	0.00123	1292	0.00136	0.00115	0.000901717	0.000627573	0.000334361	3.09899e-05	-0.000273323	-0.000569332
1340	0.000264829	0.000265556	0.000258214	0.000243027	0.000220455	0.000191185	0.000156105	0.000116283	7.29272e-05	2.73557e-05	-1.9047e-05	-6.48709e-05	-0.000108724	-0.000149273	-0.000185287	-0.000215671	-0.000239502	-0.000256055	-0.000264829		2287	-0.00123	-0.0011	-0.000946741	-0.00076073	-0.000551606	-0.000325721	-8.99392e-05	0.000148575	0.000382575	0.000604951	0.000808946	0.000988361	0.00114	0.00125	0.00133	0.00137	0.00136	0.00131	0.00123	1290	0.00143	0.00121	0.000950668	0.000662037	0.000353291	3.38104e-05	-0.000286698	-0.000598494
1338	0.000573099	0.00054913	0.000508475	0.000452371	0.000382521	0.000301049	0.00021043	0.000113417	1.29578e-05	-8.78951e-05	-0.000186077	-0.000278606	-0.000362669	-0.000435713	-0.000495517	-0.000540266	-0.000568599	-0.000579655	-0.000573099		2285	-0.00122	-0.0011	-0.000943785	-0.000758836	-0.00055083	-0.000326088	-9.14371e-05	0.000145992	0.000378985	0.000600462	0.000803695	0.000982508	0.00113	0.00125	0.00132	0.00136	0.00135	0.00131	0.00122	1288	0.00147	0.00124	0.000976967	0.000681323	0.000364978	3.75438e-05	-0.000291032	-0.000610764
1336	0.000852459	0.000805247	0.000733569	0.000639601	0.0005262	0.00039681	0.000255363	0.000106157	-4.62741e-05	-0.000197299	-0.00034233	-0.000476959	-0.000597096	-0.00069909	-0.000779843	-0.000836901	-0.00086853	-0.000873769	-0.000852459		2283	-0.00122	-0.0011	-0.000941585	-0.000757879	-0.000551145	-0.000327665	-9.42291e-05	0.00014207	0.000374052	0.000594669	0.000797217	0.000975542	0.00112	0.00124	0.00132	0.00135	0.00135	0.0013	0.00122	1286	0.00148	0.00125	0.000984691	0.000689307	0.000372979	4.53174e-05	-0.000283721	-0.000604138
1335	0.00108	0.00102	0.000918652	0.000792765	0.000642791	0.000473285	0.0002894	9.67204e-05	-9.88976e-05	-0.000291511	-0.000475266	-0.000644581	-0.000794311	-0.000919906	-0.00102	-0.00108	-0.00112	-0.00112	-0.00108		2281	-0.00121	-0.00109	-0.000939553	-0.000756704	-0.000550863	-0.000328284	-9.57311e-05	0.000139731	0.000370947	0.000590893	0.000792884	0.000970784	0.00112	0.00123	0.00131	0.00135	0.00134	0.0013	0.00121	1284	0.00145	0.00123	0.000973607	0.000685495	0.000376555	5.6174e-05	-0.000265914	-0.000579923
1333	0.00123	0.00115	0.00104	0.000887777	0.000713483	0.000517511	0.000305814	8.4825e-05	-0.000138741	-0.000358092	-0.000566562	-0.000757818	-0.000926047	-0.00107	-0.00117	-0.00125	-0.00128	-0.00128	-0.00123		2279	-0.00121	-0.00109	-0.000937842	-0.00075535	-0.000549906	-0.000327754	-9.56426e-05	0.000139374	0.000370157	0.000589692	0.000791309	0.000968884	0.00112	0.00123	0.00131	0.00135	0.00134	0.0013	0.00121	1282	0.0014	0.00119	0.000942276	0.000667353	0.000372152	6.56444e-05	-0.000242858	-0.000543982
1331	0.00126	0.00118	0.00105	0.00089887	0.000716737	0.000512827	0.000293334	6.49283e-05	-0.00016545	-0.000390801	-0.000604278	-0.000799394	-0.000970221	-0.00111	-0.00122	-0.00129	-0.00132	-0.00131	-0.00126		2278	-0.00121	-0.00109	-0.00093632	-0.000753838	-0.00054845	-0.000326398	-9.44282e-05	0.00014041	0.000370983	0.000590283	0.000791648	0.000968959	0.00112	0.00123	0.00131	0.00134	0.00134	0.0013	0.00121	1281	0.00132	0.00113	0.00089597	0.000637941	0.000360528	7.21602e-05	-0.0002184	-0.000502324
1329	0.00116	0.00108	0.000966198	0.000821165	0.000651181	0.000461411	0.000257621	4.60036e-05	-0.000167012	-0.000374952	-0.0005715	-0.000750683	-0.000907057	-0.00104	-0.00113	-0.0012	-0.00122	-0.00121	-0.00116		2276	-0.00121	-0.00109	-0.000932873	-0.000750691	-0.0005457	-0.000324128	-9.27068e-05	0.000141531	0.000371468	0.000590118	0.000790838	0.000967529	0.00111	0.00123	0.0013	0.00134	0.00134	0.00129	0.00121	1279	0.00124	0.00106	0.000843835	0.000603972	0.000345758	7.70384e-05	-0.000194022	-0.000459187
1327	0.000963161	0.000892261	0.000794249	0.000672105	0.00052954	0.000370884	0.00020096	2.4929e-05	-0.000151859	-0.000324033	-0.000486361	-0.000633912	-0.000762201	-0.000867332	-0.000946108	-0.000996138	-0.00102	-0.001	-0.000963161		2274	-0.0012	-0.00108	-0.000928304	-0.000746983	-0.000542966	-0.000322451	-9.21391e-05	0.000140973	0.000369801	0.000587394	0.000787138	0.000962966	0.00111	0.00122	0.0013	0.00133	0.00133	0.00129	0.0012	1277	0.00116	0.000992625	0.000794023	0.000571296	0.000331209	8.10596e-05	-0.000171553	-0.000418953
1325	0.000669665	0.000616289	0.000544187	0.00045555	0.000353072	0.000239865	0.000119371	-4.75068e-06	-0.000128728	-0.000248794	-0.0003613	-0.000462829	-0.000550294	-0.000621039	-0.000672915	-0.000704344	-0.000714372	-0.000702694	-0.000669665		2272	-0.0012	-0.00108	-0.000922541	-0.000741881	-0.00053868	-0.000319111	-8.98459e-05	0.000142149	0.000369825	0.000586264	0.000784889	0.000959666	0.00111	0.00122	0.00129	0.00133	0.00132	0.00128	0.0012	1275	0.00109	0.000932173	0.000747293	0.000539706	0.000315721	8.21424e-05	-0.000153932	-0.000385329
1323	0.000315208	0.000282025	0.000240273	0.000191219	0.000136356	7.73498e-05	1.59933e-05	-4.58493e-05	-0.000106299	-0.000163518	-0.000215769	-0.000261465	-0.000299215	-0.000327874	-0.000346571	-0.000354738	-0.000352126	-0.000338814	-0.000315208		2270	-0.00119	-0.00107	-0.000919599	-0.00073922	-0.000536381	-0.000317244	-8.84676e-05	0.000142997	0.000370116	0.00058599	0.000784058	0.000958304	0.0011	0.00122	0.00129	0.00133	0.00132	0.00128	0.00119	1273	0.00103	0.000878857	0.000705787	0.000511273	0.000301223	8.20211e-05	-0.000139673	-0.000357123
1321	-5.07696e-05	-6.34206e-05	-7.41446e-05	-8.26157e-05	-8.85766e-05	-9.18462e-05	-9.2325e-05	-8.99986e-05	-8.49377e-05	-7.72959e-05	-6.73056e-05	-5.52702e-05	-4.15554e-05	-2.6578e-05	-1.07931e-05	5.31983e-06	2.12711e-05	3.6576e-05	5.07696e-05		2268	-0.00119	-0.00107	-0.000919215	-0.000739388	-0.000537096	-0.000318484	-9.01948e-05	0.000140835	0.000367585	0.000583166	0.000781028	0.000955159	0.0011	0.00121	0.00129	0.00132	0.00132	0.00127	0.00119	1271	0.000971018	0.000833152	0.000669971	0.000486434	0.000288116	8.1044e-05	-0.00012849	-0.000334121
1319	-0.000371898	-0.00036574	-0.000348469	-0.000320609	-0.000283009	-0.000236809	-0.000183414	-0.000124446	-6.16962e-05	2.92768e-06	6.74626e-05	0.000129948	0.000188485	0.000241294	0.000286772	0.000323537	0.000350471	0.000366757	0.000371898		2266	-0.00119	-0.00107	-0.000917322	-0.000738394	-0.000537031	-0.00031935	-9.19663e-05	0.000138212	0.000364191	0.000579104	0.000776421	0.000950147	0.0011	0.00121	0.00128	0.00132	0.00131	0.00127	0.00119	1269	0.000924174	0.000793049	0.000637827	0.000463226	0.000274549	7.75309e-05	-0.000121843	-0.000317515
1317	-0.000622225	-0.000601097	-0.000561706	-0.000505247	-0.000433437	-0.000348457	-0.000252889	-0.000149638	-4.18393e-05	6.72302e-05	0.000174257	0.000275989	0.000369335	0.00045146	0.000519866	0.000572477	0.000607694	0.000624446	0.000622225		2264	-0.00118	-0.00106	-0.00091193	-0.000734129	-0.000534023	-0.000317691	-9.17056e-05	0.000137066	0.000361673	0.000575291	0.000771428	0.000944127	0.00109	0.0012	0.00127	0.00131	0.00131	0.00126	0.00118	1267	0.000882433	0.000757602	0.000609751	0.000443373	0.000263523	7.56668e-05	-0.000114489	-0.000301166
1315	-0.000809045	-0.000778585	-0.000724467	-0.000648336	-0.000552507	-0.000439889	-0.000313906	-0.000178385	-3.74439e-05	0.000104635	0.000243535	0.000375035	0.000495139	0.000600199	0.000687023	0.000752971	0.000796041	0.000814924	0.000809045		2262	-0.00117	-0.00105	-0.000905445	-0.00072857	-0.000529559	-0.000314457	-8.98003e-05	0.000137585	0.00036079	0.000573032	0.000767863	0.000939363	0.00108	0.00119	0.00127	0.0013	0.0013	0.00125	0.00117	1265	0.000843486	0.000725283	0.000585043	0.000427026	0.000256035	7.72639e-05	-0.000103855	-0.000281818
1313	-0.000934125	-0.000899039	-0.000836636	-0.000748812	-0.000638236	-0.000508268	-0.000362856	-0.000206419	-4.37098e-05	0.000120327	0.000280708	0.00043256	0.000571269	0.00069262	0.000792926	0.00086914	0.000918945	0.000940828	0.000934125		2260	-0.00117	-0.00105	-0.000900483	-0.000724612	-0.000526724	-0.000312832	-8.94348e-05	0.00013668	0.000358642	0.000569706	0.000763461	0.000934018	0.00108	0.00119	0.00126	0.00129	0.00129	0.00125	0.00117	1263	0.000800643	0.000689247	0.00055691	0.000407651	0.000246005	7.68851e-05	-9.45712e-05	-0.000263154
1311	-0.001	-0.000964741	-0.000899179	-0.000806297	-0.000688915	-0.000550602	-0.000395558	-0.000228496	-5.44908e-05	0.00012117	0.000293149	0.000456221	0.000605431	0.000736245	0.000844688	0.000927467	0.000982064	0.00101	0.001		2258	-0.00116	-0.00105	-0.000897703	-0.000722948	-0.000526227	-0.000313517	-9.12802e-05	0.00013373	0.000354676	0.000564846	0.000757854	0.000927834	0.00107	0.00118	0.00125	0.00129	0.00128	0.00124	0.00116	1261	0.000750266	0.000645957	0.000522022	0.000382225	0.000230814	7.23898e-05	-8.82336e-05	-0.000246176
1309	-0.00102	-0.000987281	-0.000921462	-0.000827645	-0.00070868	-0.000568183	-0.000410421	-0.000240189	-6.26593e-05	0.000116775	0.00029266	0.000459654	0.000612681	0.000747092	0.000858803	0.00094442	0.001	0.00103	0.00102		2256	-0.00115	-0.00104	-0.000892913	-0.000719248	-0.000523729	-0.000312297	-9.13761e-05	0.000132322	0.000351999	0.00056098	0.000752917	0.000921977	0.00106	0.00117	0.00124	0.00128	0.00128	0.00123	0.00115	1259	0.00069325	0.000596471	0.000481568	0.000352033	0.000211802	6.51349e-05	-8.3511e-05	-0.000229619
1308	-0.00102	-0.000988468	-0.000922802	-0.000829096	-0.000710199	-0.000569723	-0.000411936	-0.000241633	-6.39878e-05	0.000115602	0.000291679	0.000458893	0.000612164	0.000746835	0.000858814	0.000944698	0.001	0.00103	0.00102		2254	-0.00114	-0.00103	-0.000881702	-0.000709247	-0.000515241	-0.00030558	-8.66339e-05	0.000134944	0.000352422	0.000559192	0.000748971	0.000915993	0.00106	0.00116	0.00123	0.00127	0.00126	0.00122	0.00114	1257	0.000628648	0.000539644	0.000434244	0.000315649	0.000187464	5.3582e-05	-8.19275e-05	-0.000214948
1306	-0.00102	-0.000988231	-0.000923139	-0.000829999	-0.000711639	-0.000571656	-0.000414305	-0.000244364	-6.69989e-05	0.000112402	0.000288388	0.000455611	0.000608991	0.000743867	0.00085614	0.000942401	0.001	0.00103	0.00102		2252	-0.00113	-0.00101	-0.00086757	-0.000695981	-0.000503245	-0.000295218	-7.8221e-05	0.000141153	0.000356237	0.000560498	0.000747728	0.000912239	0.00105	0.00115	0.00122	0.00126	0.00125	0.00121	0.00113	1255	0.000555878	0.000475238	0.000380158	0.000273527	0.000158585	3.88251e-05	-8.2115e-05	-0.00020056
1304	-0.00102	-0.000989521	-0.000925713	-0.000833777	-0.000716508	-0.000577468	-0.000420882	-0.000251507	-7.4491e-05	0.000104789	0.000280885	0.000448446	0.000602381	0.000738014	0.000851222	0.000938566	0.000997393	0.00103	0.00102		2251	-0.00112	-0.001	-0.000856246	-0.00068532	-0.000493571	-0.000286825	-7.13635e-05	0.000146266	0.000359451	0.000561715	0.000746911	0.000909413	0.00104	0.00115	0.00122	0.00125	0.00124	0.0012	0.00112	1254	0.000478163	0.000407294	0.000324049	0.000230958	0.00013085	2.67658e-05	-7.81316e-05	-0.000180655
1302	-0.00103	-0.000997554	-0.000933702	-0.00084148	-0.000723689	-0.00058391	-0.000426389	-0.000255913	-7.76605e-05	0.000102952	0.000280435	0.000449398	0.000604707	0.000741641	0.000856041	0.000944431	0.001	0.00103	0.00103		2249	-0.0011	-0.000990029	-0.000845818	-0.000675907	-0.000485459	-0.000280261	-6.6547e-05	0.000149189	0.000360392	0.000560644	0.000743862	0.000904478	0.00104	0.00114	0.00121	0.00124	0.00123	0.00118	0.0011	1252	0.000394782	0.000335212	0.000265456	0.000187635	0.000104113	1.74275e-05	-6.97876e-05	-0.000154882
1300	-0.00104	-0.00101	-0.000944557	-0.000850822	-0.000731236	-0.000589431	-0.000429717	-0.000256946	-7.63674e-05	0.000106531	0.000286193	0.000457159	0.000614234	0.000752646	0.00086819	0.000957354	0.00102	0.00105	0.00104		2247	-0.00109	-0.000979309	-0.000836085	-0.000667458	-0.00047855	-0.000275102	-6.32947e-05	0.000150436	0.000359595	0.000557828	0.000739112	0.000897938	0.00103	0.00113	0.0012	0.00123	0.00122	0.00117	0.00109	1250	0.000307665	0.000260379	0.00020518	0.000143748	7.79477e-05	9.7791e-06	-5.86866e-05	-0.000125369
1298	-0.00107	-0.00104	-0.000971897	-0.000875783	-0.000753058	-0.000607452	-0.000443389	-0.000265854	-8.02416e-05	0.000107809	0.000292585	0.00046847	0.000630121	0.000772626	0.000891655	0.000983592	0.00105	0.00108	0.00107		2245	-0.00108	-0.000969803	-0.000827984	-0.000661008	-0.000473947	-0.000272485	-6.27437e-05	0.000148904	0.000356027	0.000552332	0.000731856	0.000889142	0.00102	0.00112	0.00118	0.00121	0.00121	0.00116	0.00108	1248	0.000224603	0.000190826	0.00015125	0.000107079	5.9654e-05	1.04166e-05	-3.91373e-05	-8.7502e-05
1296	-0.00113	-0.00109	-0.00102	-0.000926199	-0.000799565	-0.000648637	-0.000478	-0.00029284	-9.87816e-05	9.8278e-05	0.000292352	0.000477542	0.000648223	0.000799208	0.000925909	0.00102	0.00109	0.00113	0.00113		2243	-0.00107	-0.00096177	-0.000821454	-0.00065618	-0.000470967	-0.000271445	-6.36747e-05	0.00014603	0.000351298	0.000545892	0.000723899	0.000879911	0.00101	0.00111	0.00117	0.0012	0.00119	0.00115	0.00107	1246	0.000150798	0.000131315	0.000107841	8.10909e-05	5.18768e-05	2.10864e-05	-1.03447e-05	-4.14614e-05
1294	-0.00116	-0.00113	-0.00106	-0.000966552	-0.000838773	-0.00068551	-0.000511417	-0.000321785	-0.000122376	8.07512e-05	0.000281425	0.000473548	0.000651282	0.000809228	0.000942585	0.00105	0.00112	0.00116	0.00116		2241	-0.00107	-0.000956104	-0.000817525	-0.000654105	-0.000470811	-0.000273211	-6.73099e-05	0.000140636	0.000344309	0.000537521	0.0007144	0.000869572	0.000998323	0.0011	0.00116	0.00119	0.00119	0.00114	0.00107	1244	8.2349e-05	7.69451e-05	6.92032e-05	5.93587e-05	4.77106e-05	3.46128e-05	2.04633e-05	5.69203e-06
1292	-0.00117	-0.00114	-0.00108	-0.000983952	-0.000858129	-0.000706232	-0.000532876	-0.00034333	-0.000143351	6.09831e-05	0.000263464	0.00045794	0.000638502	0.000799663	0.000936527	0.00104	0.00112	0.00116	0.00117		2239	-0.00106	-0.000952274	-0.000815415	-0.000653781	-0.000472282	-0.000276433	-7.21842e-05	0.000134258	0.00033662	0.000528754	0.000704823	0.000859476	0.000988014	0.00109	0.00115	0.00118	0.00118	0.00114	0.00106	1242	1.93474e-05	2.67805e-05	3.33999e-05	3.90045e-05	4.3424e-05	4.6524e-05	4.82104e-05	4.8432e-05
1290	-0.00116	-0.00114	-0.00108	-0.000988853	-0.000866759	-0.000718329	-0.000548073	-0.000361164	-0.000163282	3.95624e-05	0.000241204	0.000435517	0.000616597	0.000778942	0.00091762	0.00103	0.00111	0.00115	0.00116		2237	-0.00106	-0.000949726	-0.000813886	-0.000653317	-0.000472897	-0.000278108	-7.48691e-05	0.000130645	0.000332189	0.00052364	0.00069918	0.000853476	0.00098184	0.00108	0.00115	0.00118	0.00117	0.00113	0.00106	1240	-3.66415e-05	-1.90913e-05	-9.611e-07	1.71983e-05	3.48352e-05	5.14136e-05	6.64298e-05	7.94276e-05
1288	-0.00114	-0.00112	-0.00106	-0.000977366	-0.000860704	-0.000717891	-0.000553264	-0.000371828	-0.000179093	1.90835e-05	0.00021668	0.000407693	0.000586318	0.000747128	0.000885238	0.000996449	0.00108	0.00113	0.00114		2235	-0.00105	-0.000945588	-0.000809507	-0.00064883	-0.000468438	-0.000273813	-7.08684e-05	0.00013423	0.000335249	0.000526082	0.000700931	0.000854482	0.000982069	0.00108	0.00114	0.00117	0.00117	0.00113	0.00105	1238	-8.82612e-05	-6.39423e-05	-3.76805e-05	-1.02738e-05	1.74451e-05	4.46339e-05	7.04665e-05	9.4158e-05
1286	-0.00111	-0.00109	-0.00104	-0.000958685	-0.000848662	-0.000712852	-0.000555382	-0.000381038	-0.000195115	-3.26483e-06	0.000188685	0.000374902	0.000549727	0.00070785	0.000844464	0.000955421	0.00104	0.00109	0.00111		2233	-0.00106	-0.000947809	-0.000811077	-0.000649701	-0.000468584	-0.00027323	-6.95731e-05	0.000136197	0.00033783	0.000529197	0.000704485	0.000858368	0.00098617	0.00108	0.00115	0.00118	0.00117	0.00113	0.00106	1236	-0.000135876	-0.000106741	-7.43637e-05	-3.97267e-05	-3.88259e-06	3.20795e-05	6.70669e-05	0.000100016
1284	-0.00106	-0.00105	-0.00101	-0.000930863	-0.000827623	-0.000699237	-0.000549605	-0.000383273	-0.000205296	-2.10807e-05	0.000163775	0.000343654	0.000513092	0.00066694	0.000800523	0.000909782	0.000991398	0.00104	0.00106		2231	-0.00106	-0.000955304	-0.000817912	-0.000655669	-0.000473503	-0.00027695	-7.19822e-05	0.000135173	0.000338221	0.000530992	0.000707629	0.000862765	0.000991687	0.00109	0.00116	0.00119	0.00118	0.00114	0.00106	1234	-0.000179745	-0.000146357	-0.000108522	-6.73899e-05	-2.42099e-05	1.97057e-05	6.30225e-05	0.000104424
1282	-0.00102	-0.00101	-0.000971148	-0.000900919	-0.000803315	-0.000681303	-0.00053859	-0.000379513	-0.000208904	-3.19472e-05	0.00014598	0.000319472	0.000483256	0.000632357	0.000762245	0.000868971	0.000949295	0.001	0.00102		2229	-0.00107	-0.000963109	-0.000824892	-0.000661611	-0.000478228	-0.000280313	-7.38818e-05	0.000134795	0.000339375	0.000533644	0.000711699	0.000868128	0.000998181	0.0011	0.00116	0.0012	0.00119	0.00115	0.00107	1232	-0.000224403	-0.000186815	-0.000143551	-9.59251e-05	-4.53846e-05	6.53484e-06	5.82558e-05	0.000108207
1281	-0.000989289	-0.000982471	-0.000945801	-0.000880394	-0.000788236	-0.000672129	-0.000535599	-0.000382795	-0.00021836	-4.72899e-05	0.000125217	0.000293919	0.00045369	0.000599676	0.000727442	0.000833104	0.000913453	0.000966047	0.000989289		2227	-0.00108	-0.000972913	-0.000834003	-0.000669753	-0.000485152	-0.000285811	-7.77849e-05	0.000132604	0.000338965	0.000535025	0.00071483	0.000872914	0.001	0.00111	0.00117	0.0012	0.0012	0.00116	0.00108	1230	-0.000265484	-0.000223496	-0.000174716	-0.000120628	-6.28745e-05	-3.21061e-06	5.65508e-05	0.000114594
1279	-0.000969881	-0.000967038	-0.000934812	-0.000874182	-0.000786991	-0.000675887	-0.000544247	-0.00039607	-0.000235858	-6.84805e-05	0.000100978	0.000267368	0.000425635	0.000570969	0.000698954	0.000805702	0.000887969	0.000943255	0.000969881		2225	-0.00109	-0.000979143	-0.000840517	-0.000676352	-0.000491637	-0.000291983	-8.34583e-05	0.000127603	0.000334786	0.000531798	0.000712651	0.000871851	0.001	0.00111	0.00118	0.00121	0.0012	0.00116	0.00109	1228	-0.000297983	-0.000250748	-0.000195893	-0.000135086	-7.01753e-05	-3.13183e-06	6.40068e-05	0.000129201
1277	-0.000945692	-0.000945757	-0.000917086	-0.000860549	-0.000777865	-0.000671546	-0.000544823	-0.000401545	-0.000246066	-8.31111e-05	8.23694e-05	0.000245347	0.00040087	0.000544213	0.00067102	0.000777438	0.000860235	0.000916893	0.000945692		2224	-0.00109	-0.0009782	-0.000840367	-0.000677	-0.000493063	-0.000294144	-8.62874e-05	0.000124191	0.000330895	0.000527546	0.000708167	0.000867271	0.001	0.0011	0.00117	0.0012	0.0012	0.00116	0.00109	1227	-0.00032434	-0.000270865	-0.00020916	-0.000141099	-6.87509e-05	5.68598e-06	7.99501e-05	0.000151785
1275	-0.000905447	-0.000908001	-0.000882966	-0.000831103	-0.000753987	-0.000653962	-0.000534066	-0.000397943	-0.000249728	-9.39262e-05	6.47299e-05	0.000221419	0.000371381	0.000510058	0.000633238	0.000737177	0.000818717	0.000875381	0.000905447		2222	-0.00108	-0.000970716	-0.000834201	-0.00067234	-0.000490049	-0.000292869	-8.67904e-05	0.000121926	0.000326937	0.000522014	0.000701231	0.000859141	0.000990946	0.00109	0.00116	0.00119	0.00119	0.00115	0.00108	1225	-0.000346029	-0.000286214	-0.000217702	-0.000142576	-6.3118e-05	1.8258e-05	9.90793e-05	0.00017689
1273	-0.00086358	-0.000869184	-0.000848379	-0.000801797	-0.000730852	-0.000637701	-0.000525173	-0.000396688	-0.00025615	-0.000107829	4.37678e-05	0.000194035	0.000338407	0.000472496	0.000592229	0.000693967	0.00077462	0.000831736	0.00086358		2220	-0.00106	-0.000959204	-0.000824443	-0.000664633	-0.000484627	-0.000289897	-8.63577e-05	0.000119805	0.000322328	0.000515057	0.000692136	0.000848185	0.000978462	0.00108	0.00115	0.00118	0.00118	0.00114	0.00106	1223	-0.000360771	-0.000296575	-0.000223367	-0.000143372	-5.90208e-05	2.71236e-05	0.000112444	0.000194348
1271	-0.000832814	-0.00084186	-0.000825326	-0.000783715	-0.000718292	-0.000631043	-0.000524621	-0.000402258	-0.000267673	-0.000124955	2.15602e-05	0.00016742	0.000308193	0.000439601	0.000557653	0.000658761	0.000739852	0.000798463	0.000832814		2218	-0.00105	-0.00094681	-0.00081298	-0.000654449	-0.000476032	-0.000283151	-8.16673e-05	0.000122298	0.000322548	0.000512997	0.000687859	0.00084182	0.000970204	0.00107	0.00114	0.00117	0.00116	0.00112	0.00105	1221	-0.000370758	-0.000305584	-0.000231125	-0.000149643	-6.36143e-05	2.43471e-05	0.000111569	0.0001954
1269	-0.00082332	-0.000834832	-0.000820978	-0.00078218	-0.000719615	-0.000635185	-0.000531455	-0.000411577	-0.000279194	-0.000138327	6.74222e-06	0.000151607	0.000291865	0.000423255	0.000541785	0.000643852	0.000726357	0.000786792	0.00082332		2216	-0.00104	-0.000934073	-0.000800273	-0.000642157	-0.00046453	-0.000272788	-7.27577e-05	0.000129483	0.00032779	0.000516137	0.000688802	0.000840538	0.000966734	0.00106	0.00113	0.00116	0.00115	0.00111	0.00104	1219	-0.000379238	-0.000316554	-0.000244252	-0.000164529	-7.98067e-05	7.34068e-06	9.4265e-05	0.000178325
1267	-0.000847068	-0.000859277	-0.000845378	-0.000805793	-0.000741724	-0.000655118	-0.000548607	-0.000425426	-0.00028932	-0.000144422	4.86383e-06	0.000154002	0.000298461	0.000433851	0.000556059	0.000661371	0.000746588	0.00080912	0.000847068		2214	-0.00103	-0.000927251	-0.000793979	-0.000636583	-0.000459844	-0.000269133	-7.02449e-05	0.000130778	0.000327827	0.000514915	0.000686357	0.000836946	0.000962103	0.00106	0.00112	0.00115	0.00115	0.00111	0.00103	1217	-0.000386683	-0.000327284	-0.000257941	-0.000180761	-9.80884e-05	-1.24354e-05	7.35954e-05	0.00015739
1265	-0.000888151	-0.000900175	-0.000884848	-0.000842635	-0.000774819	-0.00068346	-0.000571335	-0.000441851	-0.000298941	-0.000146947	9.51102e-06	0.00016568	0.000316815	0.000458324	0.000585907	0.000695688	0.00078433	0.000849141	0.000888151		2212	-0.00103	-0.000923337	-0.000791196	-0.000635016	-0.000459541	-0.000270102	-7.24573e-05	0.000127389	0.000323365	0.000509516	0.000680185	0.000830187	0.000954965	0.00105	0.00111	0.00114	0.00114	0.0011	0.00103	1215	-0.000395215	-0.000337798	-0.000270116	-0.000194228	-0.000112438	-2.72313e-05	5.88025e-05	0.00014305
1263	-0.000942348	-0.000956275	-0.000941146	-0.000897421	-0.000826428	-0.000730324	-0.00061203	-0.00047514	-0.000323813	-0.000162647	3.46081e-06	0.000169464	0.000330317	0.000481134	0.000617333	0.000734773	0.000829889	0.000899788	0.000942348		2210	-0.00102	-0.000917934	-0.000786543	-0.000631253	-0.000456783	-0.000268434	-7.1929e-05	0.000126762	0.000321601	0.000506669	0.000676341	0.000825464	0.000949505	0.00104	0.00111	0.00114	0.00113	0.00109	0.00102	1213	-0.000409367	-0.000352042	-0.00028402	-0.000207368	-0.000124416	-3.76829e-05	5.0195e-05	0.000136548
1261	-0.00101	-0.00102	-0.00101	-0.00096478	-0.000891159	-0.00079046	-0.000665743	-0.000520798	-0.000360029	-0.000188321	-1.08903e-05	0.000166871	0.000339562	0.000501936	0.000649058	0.000776459	0.000880268	0.000957331	0.00101		2208	-0.00102	-0.000915306	-0.000784448	-0.000629755	-0.000455926	-0.000268245	-7.2413e-05	0.000125619	0.000319834	0.000504331	0.000673505	0.000822214	0.000945941	0.00104	0.0011	0.00113	0.00113	0.00109	0.00102	1211	-0.000422253	-0.000362601	-0.000291932	-0.000212393	-0.0001264	-3.65672e-05	5.43771e-05	0.000143669
1259	-0.00106	-0.00108	-0.00106	-0.00102	-0.000939332	-0.000833941	-0.000703212	-0.000551116	-0.000382275	-0.000201818	-1.52297e-05	0.000171822	0.000353652	0.000524738	0.000679879	0.000814362	0.000924102	0.00101	0.00106		2206	-0.00102	-0.000913289	-0.000783374	-0.000629658	-0.000456809	-0.000270081	-7.51459e-05	0.000122072	0.000315581	0.000499501	0.000668244	0.000816683	0.000940307	0.00104	0.0011	0.00113	0.00113	0.00109	0.00102	1209	-0.000430094	-0.000365019	-0.000288854	-0.000203912	-0.000112774	-1.82099e-05	7.69077e-05	0.000169689
1257	-0.00107	-0.00109	-0.00107	-0.00102	-0.000944911	-0.000836942	-0.000703542	-0.000548766	-0.000377316	-0.000194401	-5.57917e-06	0.000183412	0.00036683	0.000539102	0.000694994	0.000829769	0.000939332	0.00102	0.00107		2204	-0.00101	-0.000909418	-0.000780617	-0.000628097	-0.000456492	-0.000271018	-7.73083e-05	0.00011875	0.0003112	0.000494195	0.000662173	0.000810032	0.000933279	0.00103	0.00109	0.00112	0.00112	0.00108	0.00101	1207	-0.000437612	-0.000364414	-0.000280143	-0.00018736	-8.88847e-05	1.22916e-05	0.000113095	0.000210461
1255	-0.00105	-0.00107	-0.00106	-0.00101	-0.000930384	-0.000824466	-0.000693496	-0.000541455	-0.000372961	-0.000193136	-7.44227e-06	0.000178478	0.000358974	0.000528564	0.000682094	0.000814898	0.000922942	0.001	0.00105		2202	-0.00101	-0.000905226	-0.000777471	-0.000626094	-0.000455693	-0.000271446	-7.89519e-05	0.000115942	0.000307312	0.000489345	0.00065651	0.000803727	0.000926523	0.00102	0.00108	0.00112	0.00111	0.00108	0.00101	1205	-0.000445429	-0.00036292	-0.000269385	-0.000167664	-6.08496e-05	4.78143e-05	0.000155025	0.000257526
1254	-0.00101	-0.00103	-0.00102	-0.000978142	-0.000907764	-0.000809805	-0.000687241	-0.000543795	-0.000383826	-0.000212194	-3.41156e-05	0.000145	0.000319709	0.000484705	0.000634973	0.000765947	0.000873649	0.000954805	0.00101		2200	-0.001	-0.000900526	-0.000772934	-0.000621858	-0.000451887	-0.000268185	-7.63349e-05	0.000117835	0.000308424	0.000489642	0.000655983	0.000802391	0.00092442	0.00102	0.00108	0.00111	0.00111	0.00107	0.001	1203	-0.000452952	-0.000362349	-0.000260737	-0.000151202	-3.70732e-05	7.81822e-05	0.000191062	0.000298137
1252	-0.000937332	-0.000961881	-0.000957204	-0.000923442	-0.000861622	-0.000773622	-0.000662116	-0.000530492	-0.000382749	-0.000223377	-5.72172e-05	0.000110681	0.000275216	0.000431389	0.000574454	0.000700065	0.000804405	0.000884303	0.000937332		2198	-0.00099824	-0.000896726	-0.000767965	-0.00061587	-0.000445062	-0.000260731	-6.84784e-05	0.000125855	0.000316365	0.000497262	0.00066305	0.000808691	0.000929761	0.00102	0.00108	0.00111	0.00111	0.00107	0.00099824	1201	-0.000462614	-0.000365943	-0.000258154	-0.00014252	-2.25555e-05	9.80941e-05	0.000215763	0.000326876
1250	-0.000860816	-0.000886388	-0.000885027	-0.000856776	-0.000802491	-0.000723824	-0.000623163	-0.000503568	-0.000368672	-0.000222574	-6.97138e-05	8.5265e-05	0.000237653	0.00038282	0.000516355	0.000634201	0.000732778	0.000809089	0.000860816		2197	-0.000997081	-0.000894259	-0.000764265	-0.00061105	-0.000439268	-0.000254139	-6.12885e-05	0.000133424	0.000324083	0.000504895	0.000670366	0.000815468	0.000935792	0.00103	0.00109	0.00112	0.00111	0.00107	0.000997081	1200	-0.000476308	-0.00037625	-0.000264759	-0.000145223	-2.12751e-05	0.000103319	0.000224775	0.0003394
1248	-0.000781741	-0.000808657	-0.000811002	-0.000788705	-0.000742444	-0.000673624	-0.000584337	-0.000477295	-0.00035575	-0.000223396	-8.42542e-05	5.74475e-05	0.000197404	0.000331362	0.000455252	0.000565309	0.00065819	0.000731072	0.000781741		2195	-0.000998188	-0.000894541	-0.000763714	-0.000609682	-0.000437125	-0.000251286	-5.78116e-05	0.000137419	0.000328474	0.000509549	0.000675141	0.00082022	0.000940377	0.00103	0.00109	0.00112	0.00111	0.00107	0.000998188	1198	-0.000495349	-0.000393059	-0.000278827	-0.000156123	-2.86752e-05	9.9644e-05	0.000224935	0.000343392
1246	-0.000701305	-0.000731407	-0.000739286	-0.000724702	-0.000688098	-0.000630587	-0.000553915	-0.000460414	-0.000352923	-0.000234708	-0.000109362	1.93071e-05	0.000147389	0.000270993	0.000386363	0.000489994	0.000578736	0.000649894	0.000701305		2193	-0.0009996	-0.000895474	-0.000764138	-0.000609585	-0.000436509	-0.000250171	-5.62311e-05	0.000139417	0.000330829	0.00051219	0.000677987	0.000823184	0.000943369	0.00103	0.00109	0.00112	0.00111	0.00107	0.0009996	1196	-0.000521451	-0.000417039	-0.000299955	-0.000173757	-4.22799e-05	9.04821e-05	0.000220495	0.000343808
1244	-0.000635843	-0.000672025	-0.000687788	-0.000682652	-0.000656775	-0.000610942	-0.000546545	-0.000465542	-0.000370394	-0.000263992	-0.000149568	-3.06002e-05	8.92977e-05	0.000206482	0.000317393	0.00041866	0.000507206	0.000580341	0.000635843		2191	-0.001	-0.000896413	-0.000764696	-0.000609744	-0.000436265	-0.000249531	-5.52144e-05	0.00014078	0.000332496	0.00051411	0.000680103	0.000825431	0.000945679	0.00104	0.0011	0.00112	0.00112	0.00107	0.001	1194	-0.000549976	-0.000443914	-0.000324364	-0.000194958	-5.96291e-05	7.75121e-05	0.000212298	0.000340634
1242	-0.000600465	-0.000640395	-0.000660868	-0.000661261	-0.000641562	-0.000602369	-0.000544873	-0.000470822	-0.000382465	-0.000282487	-0.000173926	-6.00797e-05	5.55916e-05	0.000169574	0.000278404	0.000378774	0.000467636	0.000542289	0.000600465		2189	-0.001	-0.000898863	-0.000767296	-0.000612416	-0.000438928	-0.000252103	-5.76179e-05	0.000138618	0.000330641	0.000512619	0.000679021	0.000824791	0.0009455	0.00104	0.0011	0.00113	0.00112	0.00108	0.001	1192	-0.000562882	-0.000456018	-0.000335297	-0.000204389	-6.72707e-05	7.18916e-05	0.00020887	0.000339501
1240	-0.000590031	-0.000629283	-0.000649414	-0.000649812	-0.000630467	-0.000591965	-0.000535476	-0.000462718	-0.0003759	-0.00027766	-0.000170984	-5.91124e-05	5.45551e-05	0.000166565	0.000273514	0.000372152	0.000459483	0.000532852	0.000590031		2187	-0.00101	-0.000902036	-0.000771212	-0.000616954	-0.000443951	-0.000257458	-6.31431e-05	0.000133091	0.000325281	0.000507587	0.000674471	0.000820861	0.00094231	0.00104	0.0011	0.00112	0.00112	0.00108	0.00101	1190	-0.000554451	-0.000447755	-0.000327454	-0.000197203	-6.09611e-05	7.71336e-05	0.000212885	0.000342167
1238	-0.000591998	-0.000629095	-0.000647077	-0.000645398	-0.000624108	-0.000583856	-0.000525863	-0.000451892	-0.000364191	-0.000265424	-0.000158592	-4.69414e-05	6.61355e-05	0.000177203	0.000282886	0.000379974	0.000465516	0.000536914	0.000591998		2185	-0.00101	-0.000906295	-0.000776196	-0.000622512	-0.000449913	-0.000263645	-6.9365e-05	0.000127022	0.00031955	0.000502368	0.000669922	0.000817121	0.000939492	0.00103	0.0011	0.00112	0.00112	0.00108	0.00101	1188	-0.000532107	-0.000427105	-0.000309126	-0.000181755	-4.88603e-05	8.55186e-05	0.000217299	0.000342477
1236	-0.000610145	-0.000647756	-0.000665686	-0.000663389	-0.000640936	-0.000599008	-0.000538879	-0.000462377	-0.000371826	-0.000269977	-0.000159925	-4.50132e-05	7.12658e-05	0.000185379	0.00029386	0.000393413	0.000481011	0.000553994	0.000610145		2183	-0.00101	-0.000906519	-0.000777487	-0.000624832	-0.000453192	-0.000267781	-7.42344e-05	0.000121568	0.000313677	0.000496254	0.000663754	0.000811085	0.000933772	0.00103	0.00109	0.00112	0.00112	0.00108	0.00101	1186	-0.00050019	-0.000399187	-0.000286055	-0.000164231	-3.74175e-05	9.05332e-05	0.000215733	0.000334378
1234	-0.000639594	-0.00068058	-0.000700888	-0.000699899	-0.000677645	-0.0006348	-0.000572668	-0.000493135	-0.000398618	-0.00029199	-0.00017649	-5.56268e-05	6.69262e-05	0.000187446	0.00030227	0.00040791	0.000501155	0.000579173	0.000639594		2181	-0.00101	-0.000904391	-0.000776227	-0.000624477	-0.000453752	-0.000269241	-7.65489e-05	0.000118469	0.000309888	0.00049189	0.000658947	0.000805982	0.000928528	0.00102	0.00109	0.00112	0.00111	0.00108	0.00101	1184	-0.000460088	-0.000366384	-0.000261548	-0.000148765	-3.14612e-05	8.6798e-05	0.00020242	0.000311891
1232	-0.000669826	-0.000709953	-0.000728508	-0.000724929	-0.000699322	-0.000652467	-0.000585788	-0.000501309	-0.000401598	-0.000289685	-0.00016897	-4.31212e-05	8.40381e-05	0.000208644	0.00032691	0.000435243	0.000530352	0.000609346	0.000669826		2179	-0.00101	-0.000904772	-0.00077685	-0.000625324	-0.000454798	-0.000270453	-7.78904e-05	0.000117039	0.000308412	0.000490414	0.000657515	0.000804638	0.000927312	0.00102	0.00109	0.00112	0.00111	0.00108	0.00101	1182	-0.00042148	-0.000336829	-0.000241945	-0.000139709	-3.32275e-05	7.42631e-05	0.000179497	0.000279278
1230	-0.000686963	-0.000724225	-0.000739481	-0.000732269	-0.000702807	-0.000651991	-0.000581364	-0.000493073	-0.0003898	-0.000274683	-0.00015122	-2.31623e-05	0.000105599	0.000231152	0.000349681	0.000457586	0.000551587	0.000628828	0.000686963		2177	-0.00101	-0.000907035	-0.000778993	-0.000627282	-0.000456512	-0.00027187	-7.89684e-05	0.000116333	0.0003081	0.000490505	0.000658006	0.000805515	0.000928548	0.00102	0.00109	0.00112	0.00111	0.00108	0.00101	1180	-0.000395226	-0.000320786	-0.000236598	-0.000145222	-4.9433e-05	4.78579e-05	0.000143695	0.000235165
1228	-0.000695396	-0.0007306	-0.000743605	-0.000734016	-0.000702125	-0.000648899	-0.000575958	-0.000485516	-0.000380321	-0.000263571	-0.000138813	-9.83662e-06	0.000119439	0.000245085	0.000363284	0.000470445	0.000563312	0.000639063	0.000695396		2175	-0.00101	-0.000908112	-0.000779312	-0.000626834	-0.00045531	-0.000269952	-7.63906e-05	0.000119491	0.000311743	0.000494522	0.000662275	0.000809906	0.000932928	0.00103	0.00109	0.00112	0.00112	0.00108	0.00101	1178	-0.000389863	-0.000325174	-0.000250605	-0.000168421	-8.11206e-05	8.64511e-06	9.81481e-05	0.000184669
1227	-0.000693489	-0.000726807	-0.000738042	-0.000726851	-0.000693575	-0.000639226	-0.000565454	-0.000474501	-0.00036913	-0.000252544	-0.000128284	-1.26092e-07	0.000128035	0.000252307	0.000368912	0.000474307	0.000565292	0.0006391	0.000693489		2173	-0.00101	-0.000906184	-0.000776698	-0.000623613	-0.00045158	-0.000265825	-7.19941e-05	0.000124025	0.000316275	0.000498916	0.000666397	0.00081363	0.000936141	0.00103	0.00109	0.00112	0.00112	0.00108	0.00101	1176	-0.000404646	-0.000347999	-0.000280778	-0.000205026	-0.000123044	-3.73242e-05	4.95301e-05	0.000134879
1225	-0.000675559	-0.000706161	-0.000715307	-0.000702719	-0.000668779	-0.000614518	-0.000541586	-0.000452197	-0.000349069	-0.000235335	-0.00011445	9.91225e-06	0.000133973	0.000253964	0.000366238	0.000467384	0.000554329	0.00062443	0.000675559		2171	-0.00101	-0.000903905	-0.000774234	-0.000621038	-0.000448973	-0.000263265	-6.95588e-05	0.000126261	0.000318245	0.000500559	0.000667663	0.000814482	0.000936552	0.00103	0.00109	0.00112	0.00112	0.00108	0.00101	1174	-0.000428283	-0.000377045	-0.000314351	-0.000242105	-0.000162503	-7.79641e-05	8.94423e-06	9.55808e-05
1223	-0.000660205	-0.00068673	-0.000692389	-0.00067701	-0.000641061	-0.000585634	-0.000512412	-0.000423621	-0.000321958	-0.000210513	-9.26714e-05	2.79859e-05	0.000147793	0.000263109	0.000370431	0.000466498	0.00054839	0.00061362	0.000660205		2170	-0.001	-0.000901617	-0.000771979	-0.000618885	-0.000446986	-0.000261506	-6.80797e-05	0.000127415	0.000319038	0.000500967	0.000667675	0.000814096	0.000935781	0.00103	0.00109	0.00112	0.00111	0.00108	0.001	1173	-0.00044512	-0.000396321	-0.000335481	-0.000264447	-0.000185378	-0.000100677	-1.29165e-05	7.52365e-05
1221	-0.000682835	-0.000704008	-0.000703791	-0.000682189	-0.00063986	-0.000578088	-0.000498752	-0.000404261	-0.000297487	-0.000181674	-6.03412e-05	6.28253e-05	0.000184083	0.000299747	0.000406304	0.000500515	0.000579519	0.000640914	0.000682835		2168	-0.001	-0.000899208	-0.000769532	-0.000616474	-0.000444685	-0.000259384	-6.62022e-05	0.000128991	0.000320265	0.000501808	0.000668104	0.0008141	0.00093536	0.00103	0.00109	0.00112	0.00111	0.00107	0.001	1171	-0.000453016	-0.000403576	-0.000341874	-0.000269783	-0.000189496	-0.000103451	-1.4262e-05	7.53598e-05
1219	-0.000728193	-0.000743873	-0.000736951	-0.000707638	-0.000656823	-0.000586051	-0.000497472	-0.000393778	-0.000278119	-0.000154009	-2.52202e-05	0.000104335	0.00023072	0.000350095	0.000458833	0.000553629	0.000631603	0.000690386	0.000728193		2166	-0.000999252	-0.000896504	-0.000766517	-0.00061324	-0.000441329	-0.000256009	-6.29104e-05	0.0001321	0.000323096	0.000504276	0.000670133	0.000815628	0.000936341	0.00103	0.00109	0.00112	0.00111	0.00107	0.000999252	1169	-0.000450527	-0.000398145	-0.000333664	-0.000259046	-0.000176557	-8.87028e-05	1.84628e-06	9.23393e-05
1217	-0.000792575	-0.000801887	-0.000786834	-0.000747873	-0.000686188	-0.000603654	-0.000502779	-0.000386626	-0.000258726	-0.000122965	1.65322e-05	0.000155527	0.000289797	0.000415261	0.000528107	0.000624908	0.000702721	0.000759182	0.000792575		2164	-0.000992246	-0.00088936	-0.000759451	-0.000606467	-0.000435055	-0.000250425	-5.81851e-05	0.000135822	0.000325703	0.000505687	0.000670306	0.000814559	0.000934061	0.00103	0.00109	0.00111	0.00111	0.00106	0.000992246	1167	-0.000431486	-0.00037557	-0.000308243	-0.00023155	-0.000147821	-5.96012e-05	3.04298e-05	0.000119536
1215	-0.000901768	-0.000902441	-0.000875694	-0.000822339	-0.000743997	-0.00064305	-0.000522564	-0.0003862	-0.000238101	-8.27684e-05	7.50795e-05	0.000230646	0.000379205	0.000516241	0.000637592	0.00073957	0.000819077	0.000873696	0.000901768		2162	-0.000988026	-0.000885645	-0.000756354	-0.000604081	-0.000433454	-0.000249656	-5.82731e-05	0.000134881	0.000323936	0.000503149	0.000667074	0.00081073	0.000929753	0.00102	0.00108	0.00111	0.0011	0.00106	0.000988026	1165	-0.000388846	-0.000329971	-0.00026107	-0.000184237	-0.000101806	-1.62818e-05	6.97373e-05	0.000153638
1213	-0.00106	-0.00104	-0.00099855	-0.000924004	-0.000821382	-0.000693803	-0.000545143	-0.000379919	-0.000203152	-2.02118e-05	0.000163342	0.000341934	0.000510135	0.000662837	0.000795398	0.000903792	0.000984724	0.00104	0.00106		2160	-0.000987933	-0.000886363	-0.000757862	-0.000606333	-0.000436381	-0.00025317	-6.22665e-05	0.000130529	0.000319359	0.000498484	0.000662464	0.000806315	0.000925667	0.00102	0.00108	0.0011	0.0011	0.00106	0.000987933	1163	-0.000330053	-0.000268641	-0.000199068	-0.000123445	-4.40721e-05	3.66402e-05	0.000116239	0.000192306
1211	-0.00123	-0.0012	-0.00113	-0.00104	-0.000907933	-0.000751097	-0.00057144	-0.00037442	-0.000166023	4.74187e-05	0.000259419	0.000463538	0.000653572	0.000823747	0.000968893	0.00108	0.00117	0.00121	0.00123		2158	-0.000990536	-0.000889577	-0.000761589	-0.000610461	-0.000440784	-0.000257713	-6.68129e-05	0.000126118	0.000315217	0.000494738	0.000659226	0.000803685	0.000923723	0.00102	0.00108	0.00111	0.0011	0.00106	0.000990536	1161	-0.000268297	-0.000205758	-0.000136967	-6.40146e-05	1.08832e-05	8.54502e-05	0.000157421	0.000224608
1209	-0.00142	-0.00138	-0.00129	-0.00117	-0.001	-0.000812946	-0.000596673	-0.000362271	-0.000116862	0.000132099	0.000377045	0.000610535	0.000825475	0.00102	0.00117	0.0013	0.00138	0.00142	0.00142		2156	-0.000992385	-0.000891885	-0.000764285	-0.000613462	-0.000444	-0.000261047	-7.01627e-05	0.000122854	0.000312138	0.000491937	0.000656789	0.000801685	0.000922223	0.00101	0.00108	0.00111	0.0011	0.00106	0.000992385	1159	-0.00021538	-0.00015329	-8.65428e-05	-1.71657e-05	5.2733e-05	0.000121029	0.000185649	0.000244627
1207	-0.00165	-0.00158	-0.00147	-0.00131	-0.00111	-0.000881001	-0.000621995	-0.000344089	-5.5729e-05	0.000234325	0.000517259	0.000784476	0.00103	0.00124	0.00141	0.00155	0.00163	0.00167	0.00165		2154	-0.000992961	-0.000893236	-0.00076637	-0.000616218	-0.000447343	-0.000264876	-7.43605e-05	0.000118414	0.000307591	0.000487422	0.000652443	0.00079764	0.0009186	0.00101	0.00107	0.0011	0.0011	0.00106	0.000992961	1157	-0.000175297	-0.000115452	-5.20976e-05	1.28392e-05	7.7386e-05	0.000139581	0.000197536	0.000249488
1205	-0.0019	-0.00182	-0.00168	-0.00149	-0.00125	-0.000973499	-0.000669132	-0.000344435	-9.27134e-06	0.000326174	0.000651708	0.00095744	0.00123	0.00147	0.00167	0.00181	0.0019	0.00193	0.0019		2152	-0.000993303	-0.000894846	-0.0007692	-0.000620182	-0.00045232	-0.000270714	-8.08829e-05	0.000111406	0.000300309	0.000480088	0.00064528	0.000790865	0.00091242	0.00101	0.00107	0.0011	0.0011	0.00106	0.000993303	1155	-0.000153103	-9.58719e-05	-3.57282e-05	2.55011e-05	8.59555e-05	0.000143798	0.000197272	0.000244751
1203	-0.0022	-0.0021	-0.00193	-0.0017	-0.00142	-0.0011	-0.000749017	-0.000371832	1.66496e-05	0.000404626	0.000780308	0.00113	0.00145	0.00172	0.00194	0.00211	0.0022	0.00224	0.0022		2150	-0.000996124	-0.000898491	-0.000773558	-0.000625121	-0.00045769	-0.000276352	-8.66172e-05	0.000105749	0.000294903	0.000475096	0.000640853	0.000787138	0.000909507	0.001	0.00107	0.0011	0.0011	0.00106	0.000996124	1153	-0.000154762	-9.9736e-05	-4.16797e-05	1.7643e-05	7.64297e-05	0.000132894	0.000185321	0.000232116
1201	-0.00251	-0.00238	-0.00219	-0.00193	-0.00161	-0.00124	-0.000832156	-0.00040032	4.36794e-05	0.000486352	0.000914247	0.00131	0.00167	0.00198	0.00223	0.00241	0.00252	0.00255	0.00251		2148	-0.000997945	-0.000899996	-0.000774701	-0.000625867	-0.000458016	-0.000276249	-8.60879e-05	0.000106689	0.000296224	0.000476758	0.000642806	0.000789323	0.000911857	0.00101	0.00107	0.0011	0.0011	0.00107	0.000997945	1151	-0.000180608	-0.000127145	-6.98188e-05	-1.03713e-05	4.93913e-05	0.000107653	0.000162644	0.000212693
1200	-0.00277	-0.00263	-0.00241	-0.00211	-0.00176	-0.00134	-0.000891893	-0.000412115	8.01845e-05	0.000570048	0.00104	0.00148	0.00188	0.00222	0.00249	0.00268	0.0028	0.00283	0.00277		2146	-0.000997698	-0.000898905	-0.0007728	-0.000623213	-0.000454691	-0.000272353	-8.17394e-05	0.000111358	0.000301071	0.000481636	0.000647568	0.000793823	0.000915958	0.00101	0.00107	0.0011	0.0011	0.00107	0.000997698	1149	-0.000221723	-0.000169918	-0.000112949	-5.2549e-05	9.44802e-06	7.1158e-05	0.000130706	0.000186282
1198	-0.00298	-0.00282	-0.00258	-0.00226	-0.00187	-0.00142	-0.000927831	-0.00040885	0.000122553	0.000650232	0.00116	0.00163	0.00205	0.00241	0.0027	0.00291	0.00302	0.00305	0.00298		2144	-0.00099681	-0.000896742	-0.000769427	-0.000618733	-0.000449239	-0.000266096	-7.48671e-05	0.000118636	0.000308535	0.000489059	0.000654724	0.000800494	0.000921943	0.00102	0.00108	0.00111	0.0011	0.00107	0.00099681	1147	-0.000260116	-0.00021169	-0.000156831	-9.7207e-05	-3.46295e-05	2.90002e-05	9.17487e-05	0.000151709
1196	-0.00315	-0.00298	-0.00272	-0.00237	-0.00196	-0.00148	-0.000962247	-0.000412981	0.000148833	0.000706126	0.00124	0.00174	0.00219	0.00256	0.00287	0.00308	0.0032	0.00322	0.00315		2143	-0.000997148	-0.000896052	-0.000767729	-0.00061608	-0.000445711	-0.0002618	-6.99334e-05	0.000124058	0.000314279	0.000494952	0.000660585	0.000806147	0.000927215	0.00102	0.00108	0.00111	0.00111	0.00107	0.000997148	1146	-0.000273325	-0.000231211	-0.000182071	-0.000127399	-6.88561e-05	-8.22114e-06	5.26636e-05	0.000111948
1194	-0.00326	-0.00308	-0.00281	-0.00245	-0.00202	-0.00152	-0.000983279	-0.000413731	0.000168387	0.000745389	0.0013	0.00181	0.00227	0.00266	0.00297	0.00319	0.00332	0.00334	0.00326		2141	-0.000995388	-0.00089297	-0.00076342	-0.000610674	-0.000439372	-0.000254721	-6.23302e-05	0.000131955	0.00032223	0.000502715	0.000667924	0.00081284	0.000933057	0.00102	0.00109	0.00111	0.00111	0.00107	0.000995388	1144	-0.000259008	-0.000226371	-0.000186856	-0.000141663	-9.21652e-05	-3.98675e-05	1.36416e-05	6.67361e-05
1192	-0.00329	-0.00311	-0.00283	-0.00247	-0.00203	-0.00153	-0.000980967	-0.000403732	0.00018577	0.000769627	0.00133	0.00185	0.00231	0.00271	0.00302	0.00324	0.00336	0.00338	0.00329		2139	-0.000994315	-0.000890335	-0.000759302	-0.000605198	-0.000432705	-0.000247065	-5.3918e-05	0.000140867	0.000331372	0.000511809	0.000676694	0.000821019	0.000940397	0.00103	0.00109	0.00112	0.00111	0.00107	0.000994315	1142	-0.000221281	-0.00019999	-0.000172623	-0.00014001	-0.000103143	-6.3142e-05	-2.12226e-05	2.13417e-05
1190	-0.00328	-0.00309	-0.00281	-0.00245	-0.00201	-0.00151	-0.000958533	-0.000382113	0.000205917	0.000787691	0.00135	0.00186	0.00232	0.00271	0.00302	0.00324	0.00335	0.00337	0.00328		2137	-0.000994806	-0.000890536	-0.000759207	-0.00060481	-0.000432036	-0.000246135	-5.27547e-05	0.000142228	0.000332889	0.000513436	0.000678382	0.000822715	0.000942051	0.00103	0.00109	0.00112	0.00111	0.00107	0.000994806	1140	-0.000164271	-0.000154149	-0.000139345	-0.000120306	-9.76114e-05	-7.19513e-05	-4.4105e-05	-1.49185e-05
1188	-0.00324	-0.00305	-0.00278	-0.00241	-0.00198	-0.00148	-0.000942433	-0.000373303	0.00020717	0.000781349	0.00133	0.00184	0.0023	0.00268	0.00298	0.0032	0.00331	0.00332	0.00324		2135	-0.000996759	-0.000893274	-0.000762647	-0.000608848	-0.000436549	-0.000250986	-5.77963e-05	0.000137149	0.000327927	0.000508742	0.000674098	0.000818972	0.000938963	0.00103	0.00109	0.00112	0.00111	0.00107	0.000996759	1138	-0.000100516	-9.96174e-05	-9.56921e-05	-8.88591e-05	-7.93262e-05	-6.73831e-05	-5.33925e-05	-3.77796e-05
1186	-0.00319	-0.00301	-0.00274	-0.00239	-0.00196	-0.00148	-0.00094734	-0.00038832	0.000182498	0.000747772	0.00129	0.00179	0.00224	0.00262	0.00292	0.00314	0.00325	0.00327	0.00319		2133	-0.000999876	-0.000897408	-0.000767672	-0.000614611	-0.000442876	-0.000257683	-6.46616e-05	0.000130325	0.000321352	0.000502614	0.000668605	0.000814281	0.000935215	0.00103	0.00109	0.00112	0.00111	0.00107	0.000999876	1136	-4.35898e-05	-4.77949e-05	-5.05478e-05	-5.17648e-05	-5.1409e-05	-4.94911e-05	-4.60694e-05	-4.1248e-05
1184	-0.00314	-0.00297	-0.00271	-0.00236	-0.00194	-0.00147	-0.000944473	-0.000394258	0.000167936	0.000725027	0.00126	0.00176	0.0022	0.00258	0.00288	0.00309	0.0032	0.00322	0.00314		2131	-0.001	-0.000902625	-0.000772953	-0.000619795	-0.000447804	-0.000262207	-6.86436e-05	0.000127006	0.000318796	0.0005009	0.000667785	0.000814379	0.000936229	0.00103	0.00109	0.00112	0.00112	0.00108	0.001	1134	-3.08076e-06	-7.83903e-06	-1.23591e-05	-1.65037e-05	-2.01468e-05	-2.31778e-05	-2.55045e-05	-2.70562e-05
1182	-0.00306	-0.00288	-0.00263	-0.00229	-0.00188	-0.00141	-0.000905841	-0.000370237	0.000176616	0.000718102	0.00124	0.00172	0.00215	0.00251	0.0028	0.00301	0.00312	0.00313	0.00306		2129	-0.00101	-0.000905214	-0.000775138	-0.00062151	-0.000448998	-0.000262843	-6.87017e-05	0.000127527	0.000319881	0.000502515	0.000669881	0.000816893	0.000939083	0.00103	0.0011	0.00112	0.00112	0.00108	0.00101	1132	1.17975e-05	1.11627e-05	1.01887e-05	8.90518e-06	7.35105e-06	5.57357e-06	3.62674e-06	1.56971e-06
1180	-0.00293	-0.00276	-0.00251	-0.00218	-0.00178	-0.00134	-0.000846605	-0.000331771	0.000193144	0.00071219	0.00121	0.00167	0.00208	0.00243	0.0027	0.00289	0.00299	0.00301	0.00293		2127	-0.00101	-0.000907855	-0.000777844	-0.000624198	-0.000451586	-0.000265253	-7.08606e-05	0.000125685	0.000318412	0.000501464	0.000669279	0.000816758	0.000939421	0.00103	0.0011	0.00113	0.00112	0.00108	0.00101	1130	-6.53048e-06	1.20126e-07	6.76708e-06	1.32084e-05	1.92484e-05	2.47036e-05	2.94081e-05	3.32191e-05
1178	-0.00277	-0.00261	-0.00237	-0.00206	-0.00168	-0.00125	-0.000786915	-0.000297648	0.000200662	0.000692876	0.00116	0.0016	0.00199	0.00231	0.00257	0.00275	0.00284	0.00285	0.00277		2125	-0.00101	-0.000911049	-0.000781063	-0.000627345	-0.000454566	-0.000267974	-7.32406e-05	0.000123718	0.000316918	0.000500489	0.000668852	0.000816893	0.000940113	0.00103	0.0011	0.00113	0.00112	0.00108	0.00101	1128	-4.87561e-05	-3.51204e-05	-2.04176e-05	-5.09447e-06	1.03835e-05	2.55459e-05	3.99322e-05	5.31051e-05
1176	-0.00259	-0.00244	-0.00221	-0.00192	-0.00157	-0.00117	-0.000729355	-0.000271516	0.000194573	0.00065475	0.0011	0.0015	0.00186	0.00217	0.00241	0.00257	0.00266	0.00267	0.00259		2123	-0.00101	-0.000912377	-0.000782229	-0.000628315	-0.000455309	-0.000268469	-7.34712e-05	0.000123759	0.000317228	0.000501059	0.000669665	0.000817924	0.000941331	0.00104	0.0011	0.00113	0.00112	0.00109	0.00101	1126	-0.000104076	-8.69536e-05	-6.71897e-05	-4.53843e-05	-2.21999e-05	1.65909e-06	2.54676e-05	4.85024e-05
1174	-0.00239	-0.00225	-0.00204	-0.00177	-0.00144	-0.00107	-0.000667999	-0.000245299	0.000184854	0.00060939	0.00102	0.00139	0.00172	0.002	0.00222	0.00238	0.00246	0.00246	0.00239		2121	-0.00101	-0.00091076	-0.000780077	-0.000625692	-0.000452295	-0.000265156	-6.99597e-05	0.000127362	0.000320814	0.000504518	0.000672893	0.000820822	0.000943811	0.00104	0.0011	0.00113	0.00113	0.00109	0.00101	1124	-0.000169267	-0.000152453	-0.000131007	-0.00010558	-7.69456e-05	-4.5973e-05	-1.36034e-05	1.91794e-05
1173	-0.00218	-0.00205	-0.00186	-0.00161	-0.00131	-0.000975961	-0.000609715	-0.000224944	0.000166661	0.000553203	0.000922936	0.00126	0.00157	0.00182	0.00202	0.00216	0.00224	0.00224	0.00218		2119	-0.00102	-0.000911989	-0.000780629	-0.00062555	-0.000451464	-0.000263661	-6.78459e-05	0.00013003	0.000323956	0.000508038	0.000676683	0.000824768	0.000947793	0.00104	0.0011	0.00113	0.00113	0.00109	0.00102	1122	-0.000221231	-0.000208159	-0.000188762	-0.00016363	-0.000133526	-9.93646e-05	-6.21843e-05	-2.31147e-05
1171	-0.00195	-0.00184	-0.00167	-0.00145	-0.00119	-0.0008856	-0.000558127	-0.000213696	0.000137229	0.000483983	0.000816032	0.00112	0.0014	0.00163	0.00181	0.00193	0.002	0.00201	0.00195		2117	-0.00102	-0.000915721	-0.000784287	-0.000629024	-0.000454647	-0.000266457	-7.01704e-05	0.000128248	0.00032277	0.000507485	0.00067678	0.000825512	0.00094916	0.00104	0.00111	0.00114	0.00113	0.00109	0.00102	1120	-0.000247718	-0.000241447	-0.000227839	-0.000207309	-0.00018048	-0.000148167	-0.000111352	-7.11534e-05
1169	-0.00174	-0.00164	-0.00149	-0.0013	-0.00107	-0.000805741	-0.000517465	-0.000213467	9.70177e-05	0.000404554	0.000699799	0.00097378	0.00122	0.00143	0.00159	0.00171	0.00177	0.00178	0.00174		2116	-0.00102	-0.000915925	-0.000784624	-0.000629483	-0.000455215	-0.000267116	-7.09007e-05	0.000127469	0.000321965	0.000506679	0.000675998	0.000824776	0.000948495	0.00104	0.00111	0.00114	0.00113	0.00109	0.00102	1119	-0.00024549	-0.000248819	-0.000244588	-0.000232925	-0.000214185	-0.000188937	-0.000157948	-0.00012216
1167	-0.00159	-0.0015	-0.00137	-0.0012	-0.000988194	-0.00074873	-0.000486515	-0.000209518	7.38448e-05	0.000354964	0.000625298	0.000876632	0.0011	0.00129	0.00144	0.00155	0.00161	0.00163	0.00159		2114	-0.00102	-0.000912487	-0.000781253	-0.000626281	-0.00045228	-0.000264536	-6.87545e-05	0.000129116	0.000323064	0.000507195	0.000675915	0.000824098	0.000947242	0.00104	0.0011	0.00113	0.00113	0.00109	0.00102	1117	-0.000203826	-0.000217815	-0.000225185	-0.000225714	-0.000219384	-0.000206389	-0.000187122	-0.00016217
1165	-0.00149	-0.0014	-0.00128	-0.00112	-0.000920278	-0.000695345	-0.000449285	-0.000189574	7.58976e-05	0.000339063	0.000591926	0.000826804	0.00104	0.00121	0.00136	0.00146	0.00151	0.00152	0.00149		2112	-0.00101	-0.00090822	-0.00077733	-0.000622821	-0.000449388	-0.000262301	-6.72434e-05	0.000129857	0.000323012	0.000506352	0.000674307	0.000821774	0.000944271	0.00104	0.0011	0.00113	0.00112	0.00108	0.00101	1115	-0.000120326	-0.000143641	-0.000162591	-0.000176601	-0.000185245	-0.00018826	-0.000185555	-0.000177212
1163	-0.00136	-0.00129	-0.00117	-0.00102	-0.000839101	-0.000631885	-0.000405469	-0.000166733	7.70684e-05	0.000318528	0.00055031	0.000765371	0.000957176	0.00112	0.00125	0.00134	0.00139	0.0014	0.00136		2110	-0.00101	-0.000905131	-0.000774871	-0.000621066	-0.000448391	-0.000262092	-6.78288e-05	0.000128495	0.000320915	0.000503583	0.000670951	0.000817932	0.000940061	0.00103	0.0011	0.00112	0.00112	0.00108	0.00101	1113	-9.44658e-06	-3.89822e-05	-6.73334e-05	-9.36387e-05	-0.000117099	-0.000137001	-0.00015274	-0.000163839
1161	-0.00124	-0.00117	-0.00107	-0.000929528	-0.000764301	-0.00057585	-0.000369903	-0.000152716	6.91106e-05	0.000288838	0.000499788	0.000695553	0.000870184	0.00102	0.00114	0.00122	0.00126	0.00127	0.00124		2108	-0.00101	-0.000903866	-0.000774121	-0.000620854	-0.000448724	-0.000262959	-6.92041e-05	0.000126653	0.000318662	0.000500989	0.000668094	0.000814898	0.000936943	0.00103	0.00109	0.00112	0.00112	0.00108	0.00101	1111	9.70929e-05	6.44851e-05	2.99179e-05	-5.55831e-06	-4.08656e-05	-7.49313e-05	-0.00010672	-0.000135266
1159	-0.00113	-0.00106	-0.000967951	-0.000843548	-0.000693513	-0.000522407	-0.000335428	-0.000138256	6.31157e-05	0.00026257	0.000454046	0.000631727	0.000790212	0.000924687	0.00103	0.00111	0.00115	0.00115	0.00113		2106	-0.00101	-0.000903478	-0.000773765	-0.000620541	-0.000448462	-0.000262757	-6.90685e-05	0.000126719	0.000318656	0.000500911	0.000667946	0.000814685	0.000936671	0.00103	0.00109	0.00112	0.00112	0.00108	0.00101	1109	0.000173972	0.000141025	0.000103792	6.34059e-05	2.10931e-05	-2.18605e-05	-6.41499e-05	-0.00010449
1157	-0.000987641	-0.000931691	-0.000847432	-0.000737424	-0.000605009	-0.000454212	-0.000289614	-0.000116216	6.07129e-05	0.000235797	0.000403717	0.00055937	0.000698027	0.000815475	0.000908144	0.000973221	0.00101	0.00101	0.000987641		2104	-0.001	-0.000901527	-0.00077163	-0.000618287	-0.000446157	-0.000260472	-6.68719e-05	0.00012876	0.000320479	0.000502461	0.000669176	0.000815558	0.00093716	0.00103	0.00109	0.00112	0.00112	0.00108	0.001	1107	0.000204022	0.000173643	0.000137988	9.81412e-05	5.53119e-05	1.08021e-05	-3.4036e-05	-7.78399e-05
1155	-0.000827047	-0.000778769	-0.000706829	-0.000613412	-0.000501357	-0.000374069	-0.000235414	-8.9607e-05	5.8923e-05	0.000205663	0.000346153	0.000476126	0.000591632	0.000689162	0.000765752	0.000819075	0.00084751	0.000850195	0.000827047		2102	-0.001	-0.000899428	-0.000769269	-0.000615737	-0.000443495	-0.000257778	-6.42288e-05	0.000131272	0.000322784	0.000504489	0.000670865	0.000816857	0.00093803	0.00103	0.00109	0.00112	0.00111	0.00107	0.001	1105	0.000180995	0.000158237	0.000130671	9.91351e-05	6.45868e-05	2.80761e-05	-9.28764e-06	-4.63692e-05
1153	-0.000654667	-0.000615362	-0.00055736	-0.000482422	-0.000392826	-0.000291295	-0.000180913	-6.50334e-05	5.28219e-05	0.000169072	0.000280185	0.000382785	0.000473754	0.000550329	0.000610181	0.000651494	0.000673012	0.00067408	0.000654667		2100	-0.001	-0.000900058	-0.000769193	-0.000614957	-0.000442035	-0.000255683	-6.15614e-05	0.00013443	0.000326338	0.000508329	0.000674876	0.000820916	0.000942013	0.00103	0.0011	0.00112	0.00112	0.00108	0.001	1103	0.0001362	0.000124346	0.000108713	8.97779e-05	6.81146e-05	4.43817e-05	1.93002e-05	-6.36765e-06
1151	-0.000477262	-0.000447597	-0.000404332	-0.000348782	-0.000282634	-0.000207899	-0.000126846	-4.19394e-05	4.42416e-05	0.000129078	0.000209993	0.000284527	0.000350416	0.000405658	0.000448574	0.00047786	0.000492627	0.000492426	0.000477262		2098	-0.00101	-0.000901169	-0.000769753	-0.000614949	-0.000441459	-0.000254556	-5.99186e-05	0.00013654	0.000328849	0.000511167	0.000677953	0.000824139	0.000945285	0.00104	0.0011	0.00113	0.00112	0.00108	0.00101	1101	8.45866e-05	8.41172e-05	8.10919e-05	7.56027e-05	6.78164e-05	5.79695e-05	4.63612e-05	3.33443e-05
1149	-0.000348776	-0.000325017	-0.000291382	-0.000248894	-0.000198843	-0.00014275	-8.23206e-05	-1.93894e-05	4.4131e-05	0.00010631	0.00016526	0.000219188	0.000266456	0.000305627	0.000335513	0.000355204	0.000364103	0.000361938	0.000348776		2096	-0.001	-0.000899714	-0.000768499	-0.000613935	-0.000440716	-0.000254107	-5.9776e-05	0.000136371	0.000328374	0.0005104	0.000676917	0.000822867	0.000943814	0.00104	0.0011	0.00112	0.00112	0.00108	0.001	1099	4.31584e-05	5.22384e-05	5.97312e-05	6.54091e-05	6.90996e-05	7.06905e-05	7.01336e-05	6.74456e-05
1147	-0.000327618	-0.000299053	-0.0002614	-0.000215806	-0.000163654	-0.00010653	-4.61684e-05	1.55956e-05	7.68858e-05	0.00013584	0.000190666	0.0002397	0.00028145	0.000314648	0.000338286	0.000351646	0.00035432	0.000346229	0.000327618		2094	-0.001	-0.000897382	-0.00076705	-0.000613413	-0.000441136	-0.000255456	-6.20146e-05	0.000133311	0.000324587	0.000506	0.000672039	0.000817658	0.000938432	0.00103	0.00109	0.00112	0.00111	0.00107	0.001	1097	1.9532e-05	3.71946e-05	5.3727e-05	6.86269e-05	8.14416e-05	9.17818e-05	9.93332e-05	0.000103866
1146	-0.000341116	-0.000306703	-0.000262971	-0.000211249	-0.000153108	-9.03145e-05	-2.47772e-05	4.15129e-05	0.000106542	0.000168333	0.00022501	0.00027485	0.000316339	0.000348216	0.000369513	0.000379582	0.000378118	0.000365165	0.000341116		2092	-0.000997783	-0.000895745	-0.000766491	-0.000613947	-0.000442749	-0.000258098	-6.56053e-05	0.000128881	0.000319452	0.000500316	0.000665978	0.000811405	0.000932178	0.00102	0.00109	0.00111	0.00111	0.00107	0.000997783	1095	1.53713e-05	4.13726e-05	6.61168e-05	8.8852e-05	0.000108888	0.000125615	0.000138525	0.000147226
1144	-0.000349301	-0.00031377	-0.000268705	-0.000215476	-0.000155699	-9.1192e-05	-2.39138e-05	4.4091e-05	0.000110756	0.000174056	0.000232067	0.000283027	0.000325388	0.000357861	0.000379461	0.000389532	0.000387767	0.000374219	0.000349301		2090	-0.000996378	-0.000895258	-0.000766936	-0.000615312	-0.000444991	-0.000261149	-6.9373e-05	0.000124511	0.000314612	0.000495154	0.000660651	0.000806074	0.000927005	0.00102	0.00108	0.00111	0.00111	0.00107	0.000996378	1093	3.79568e-05	6.98788e-05	9.96776e-05	0.000126448	0.000149376	0.000167765	0.000181057	0.000188848
1142	-0.000364585	-0.000329504	-0.000284411	-0.000230676	-0.000169933	-0.000104026	-3.49581e-05	3.51718e-05	0.000104233	0.000170127	0.000230852	0.000284563	0.000329627	0.000364676	0.000388644	0.000400804	0.000400785	0.000388589	0.000364585		2089	-0.000997835	-0.000897195	-0.000769295	-0.000618019	-0.000447966	-0.000264301	-7.26054e-05	0.000121296	0.000311512	0.000492263	0.000658057	0.000803856	0.00092523	0.00102	0.00108	0.00111	0.00111	0.00107	0.000997835	1092	6.59983e-05	9.86888e-05	0.000128381	0.000154172	0.000175279	0.00019106	0.000201035	0.000204903
1140	-0.000367283	-0.000330744	-0.000284155	-0.000228932	-0.000166752	-9.95068e-05	-2.92376e-05	4.192e-05	0.000111804	0.000178291	0.00023936	0.000293157	0.000338046	0.000372664	0.000395958	0.000407222	0.000406113	0.000392663	0.000367283		2087	-0.001	-0.000899748	-0.000771704	-0.000620212	-0.000449875	-0.000265869	-7.37843e-05	0.000120542	0.000311206	0.000492414	0.00065866	0.000804893	0.00092667	0.00102	0.00108	0.00111	0.00111	0.00107	0.001	1090	7.54756e-05	0.000103163	0.000127716	0.000148389	0.000164553	0.000175717	0.000181541	0.00018185
1138	-0.000312389	-0.00027626	-0.000231738	-0.000180175	-0.000123137	-6.23574e-05	3.16694e-07	6.29812e-05	0.000123732	0.000180723	0.000232223	0.000276667	0.000312705	0.000339242	0.00035547	0.000360898	0.00035536	0.000339025	0.000312389		2085	-0.000999668	-0.000898722	-0.000770469	-0.000618805	-0.000448339	-0.000264251	-7.21335e-05	0.000122176	0.000312773	0.000493866	0.000659954	0.000805989	0.000927535	0.00102	0.00108	0.00111	0.00111	0.00107	0.000999668	1088	6.47112e-05	8.36761e-05	0.000100099	0.00011348	0.000123413	0.000129596	0.000131841	0.000130081
1136	-0.000206388	-0.000174269	-0.000136855	-9.52835e-05	-5.08163e-05	-4.80516e-06	4.1352e-05	8.62527e-05	0.000128533	0.000166907	0.00020021	0.00022743	0.00024774	0.000260522	0.000265388	0.000262191	0.000251027	0.000232235	0.000206388		2083	-0.000997504	-0.000896384	-0.000768028	-0.000616336	-0.000445917	-0.000261949	-7.00214e-05	0.000124034	0.00031432	0.000495056	0.000660749	0.000806367	0.000927483	0.00102	0.00108	0.00111	0.00111	0.00107	0.000997504	1086	2.83824e-05	3.86728e-05	4.77881e-05	5.54514e-05	6.14299e-05	6.55418e-05	6.76623e-05	6.77269e-05
1134	-6.71468e-05	-4.52898e-05	-2.20568e-05	1.84643e-06	2.56936e-05	4.876e-05	7.03449e-05	8.97924e-05	0.000106512	0.000119994	0.000129831	0.000135723	0.000137492	0.000135082	0.000128568	0.000118148	0.000104138	8.69635e-05	6.71468e-05		2081	-0.000998085	-0.00089682	-0.000768306	-0.000616446	-0.000445857	-0.00026172	-6.96311e-05	0.000124574	0.000314993	0.000495842	0.000661625	0.000807304	0.000928454	0.00102	0.00108	0.00111	0.00111	0.00107	0.000998085	1084	-3.70378e-06	-4.30174e-06	-4.769e-06	-5.09136e-06	-5.25902e-06	-5.26689e-06	-5.11472e-06	-4.80715e-06
1132	8.68492e-05	9.66929e-05	0.000103599	0.000107357	0.000107853	0.000105072	9.9098e-05	9.01134e-05	7.83907e-05	6.42861e-05	4.82283e-05	3.0705e-05	1.22488e-05	-6.57956e-06	-2.5208e-05	-4.30706e-05	-5.96244e-05	-7.43666e-05	-8.68492e-05		2079	-0.000998145	-0.000896849	-0.000768302	-0.000616411	-0.000445791	-0.000261625	-6.95104e-05	0.000124717	0.000315154	0.000496016	0.000661806	0.000807488	0.000928635	0.00102	0.00108	0.00111	0.00111	0.00107	0.000998145	1082	-1.10941e-05	-2.57071e-05	-3.9539e-05	-5.21696e-05	-6.3215e-05	-7.23396e-05	-7.92662e-05	-8.37844e-05
1130	0.000123463	0.000132024	0.000136573	0.000136973	0.000133211	0.000125401	0.000113781	9.8704e-05	8.06278e-05	6.01018e-05	3.77496e-05	1.42504e-05	-9.68175e-06	-3.33198e-05	-5.59454e-05	-7.68711e-05	-9.54611e-05	-0.000111151	-0.000123463		2077	-0.000994701	-0.000893411	-0.000764975	-0.000613297	-0.000442983	-0.000259209	-6.75601e-05	0.000126142	0.000316012	0.000496279	0.000661467	0.000806557	0.000927141	0.00102	0.00108	0.00111	0.0011	0.00107	0.000994701	1080	1.33007e-05	-1.74039e-05	-4.75797e-05	-7.63098e-05	-0.000102721	-0.000126012	-0.000145473	-0.000160515
1128	6.72977e-05	8.32573e-05	9.66871e-05	0.000107179	0.000114415	0.000118174	0.000118342	0.000114915	0.000107996	9.77954e-05	8.46235e-05	6.88804e-05	5.10445e-05	3.16575e-05	1.13087e-05	-9.3838e-06	-2.97911e-05	-4.92933e-05	-6.72977e-05		2075	-0.000991375	-0.000890078	-0.000761736	-0.000610249	-0.000440221	-0.000256816	-6.56078e-05	0.000127594	0.000316918	0.000496613	0.000661219	0.000805734	0.000925767	0.00102	0.00108	0.00111	0.0011	0.00106	0.000991375	1078	5.99536e-05	1.43304e-05	-3.17282e-05	-7.68227e-05	-0.000119583	-0.00015871	-0.000193014	-0.000221454
1126	1.82382e-05	3.60222e-05	5.27117e-05	6.77996e-05	8.08274e-05	9.13994e-05	9.91942e-05	0.000103975	0.000105597	0.00010401	9.92626e-05	9.14994e-05	8.0956e-05	6.79528e-05	5.28849e-05	3.62102e-05	1.84352e-05	1.00012e-07	-1.82382e-05		2073	-0.000989705	-0.000887974	-0.000759263	-0.000607482	-0.000437243	-0.000253719	-6.2485e-05	0.000130647	0.00031981	0.000499255	0.000663531	0.000807645	0.00092722	0.00102	0.00108	0.00111	0.0011	0.00106	0.000989705	1076	0.000126134	7.00421e-05	1.18216e-05	-4.6758e-05	-0.000103917	-0.000157918	-0.000207122	-0.000250031
1124	-2.97281e-05	-9.00463e-06	1.19925e-05	3.26252e-05	5.22666e-05	7.032e-05	8.62367e-05	9.95331e-05	0.000109805	0.000116741	0.00012013	0.000119868	0.000115965	0.000108538	9.78128e-05	8.41159e-05	6.78631e-05	4.95484e-05	2.97281e-05		2071	-0.000987684	-0.000885538	-0.000756486	-0.000604448	-0.000434044	-0.000250452	-5.92497e-05	0.000133753	0.000322691	0.000501824	0.00066571	0.000809368	0.000928435	0.00102	0.00108	0.00111	0.0011	0.00106	0.000987684	1074	0.000209683	0.000148025	8.18699e-05	1.32272e-05	-5.58174e-05	-0.000123166	-0.000186772	-0.000244704
1122	-2.94644e-05	-7.55194e-06	1.459e-05	3.62886e-05	5.68846e-05	7.57523e-05	9.23182e-05	0.000106079	0.000116617	0.000123611	0.00012685	0.000126234	0.000121783	0.000113631	0.000102027	8.73225e-05	6.9965e-05	5.04816e-05	2.94644e-05		2069	-0.000990231	-0.000887642	-0.000758082	-0.000605488	-0.000434497	-0.000250304	-5.85052e-05	0.000135071	0.000324543	0.000504154	0.000668447	0.000812429	0.000931726	0.00102	0.00108	0.00111	0.0011	0.00106	0.000990231	1072	0.000274656	0.000210205	0.000139368	6.42953e-05	-1.27307e-05	-8.93698e-05	-0.000163293	-0.000232255
1120	7.80339e-06	2.74073e-05	4.61785e-05	6.35465e-05	7.89837e-05	9.20211e-05	0.000102262	0.000109397	0.000113207	0.000113577	0.000110497	0.000104059	9.4459e-05	8.19892e-05	6.70283e-05	5.00307e-05	3.15129e-05	1.20376e-05	-7.80339e-06		2067	-0.000994383	-0.000891271	-0.000761078	-0.000607761	-0.000435976	-0.000250945	-5.82892e-05	0.000136138	0.000326428	0.000506801	0.000671774	0.000816336	0.000936094	0.00103	0.00109	0.00111	0.00111	0.00107	0.000994383	1070	0.000291221	0.000227997	0.000157846	8.28979e-05	5.43135e-06	-7.22002e-05	-0.000147638	-0.00021859
1119	8.39513e-05	9.56137e-05	0.000104371	0.000109957	0.000112202	0.000111038	0.0001065	9.87257e-05	8.7952e-05	7.45059e-05	5.8796e-05	4.12996e-05	2.25483e-05	3.11193e-06	-1.6419e-05	-3.54511e-05	-5.34059e-05	-6.97381e-05	-8.39513e-05		2065	-0.00099641	-0.000893075	-0.000762605	-0.000608963	-0.000436819	-0.000251401	-5.83455e-05	0.000136483	0.000327165	0.000507906	0.000673214	0.000818068	0.000938064	0.00103	0.00109	0.00112	0.00111	0.00107	0.00099641	1068	0.000263929	0.000209158	0.000148032	8.24079e-05	1.428e-05	-5.42819e-05	-0.000121194	-0.000184424
1117	0.000179276	0.000179261	0.000173799	0.000163056	0.000147358	0.000127184	0.000103145	7.59714e-05	4.64898e-05	1.55958e-05	-1.57722e-05	-4.66609e-05	-7.61319e-05	-0.00010329	-0.000127309	-0.00014746	-0.000163131	-0.000173845	-0.000179276		2063	-0.000999326	-0.000896172	-0.000765788	-0.000612135	-0.000439884	-0.000254267	-6.09235e-05	0.000134271	0.000325385	0.000506613	0.000672447	0.00081785	0.000938403	0.00103	0.00109	0.00112	0.00111	0.00107	0.000999326	1066	0.000188635	0.000149232	0.000105294	5.81572e-05	9.25312e-06	-3.99321e-05	-8.7904e-05	-0.000133205
1115	0.000320865	0.000302537	0.000275017	0.000239141	0.000195999	0.000146901	9.33397e-05	3.69424e-05	-2.05773e-05	-7.74719e-05	-0.000132012	-0.000182542	-0.000227525	-0.000265595	-0.000295595	-0.000316613	-0.000328011	-0.000329443	-0.000320865		2062	-0.001	-0.000898044	-0.000768104	-0.000614826	-0.000442866	-0.00025745	-6.42114e-05	0.000130978	0.000322188	0.000503608	0.000669727	0.000815496	0.000936486	0.00103	0.00109	0.00112	0.00111	0.00107	0.001	1065	8.96615e-05	6.5403e-05	3.91572e-05	1.17216e-05	-1.60701e-05	-4.33735e-05	-6.93591e-05	-9.32372e-05
1113	0.000447193	0.000410599	0.000361529	0.000301474	0.000232259	0.000155987	7.49758e-05	-8.31387e-06	-9.1351e-05	-0.000171612	-0.000246659	-0.000314212	-0.000372217	-0.000418913	-0.00045288	-0.000473087	-0.000478919	-0.000470199	-0.000447193		2060	-0.000998081	-0.000896021	-0.000766736	-0.000614154	-0.000442911	-0.000258211	-6.56651e-05	0.000128876	0.000319501	0.000500419	0.000666131	0.000811604	0.000932416	0.00102	0.00109	0.00111	0.00111	0.00107	0.000998081	1063	-7.76049e-07	-1.37295e-05	-2.62657e-05	-3.80039e-05	-4.85873e-05	-5.76944e-05	-6.50486e-05	-7.04262e-05
1111	0.000388075	0.000349885	0.000301064	0.000243095	0.00017774	0.000106984	3.29776e-05	-4.20307e-05	-0.000115762	-0.000185976	-0.000250539	-0.00030749	-0.000355097	-0.000391915	-0.000416826	-0.000429071	-0.000428279	-0.000414473	-0.000388075		2058	-0.000992451	-0.000890933	-0.000762345	-0.000610593	-0.000440289	-0.000256607	-6.51283e-05	0.00012833	0.000317888	0.000497788	0.000662563	0.000807206	0.000927322	0.00102	0.00108	0.00111	0.0011	0.00106	0.000992451	1061	-6.92126e-05	-7.53169e-05	-7.91327e-05	-8.05441e-05	-7.95081e-05	-7.60564e-05	-7.02938e-05	-6.23953e-05
1109	0.000293202	0.000262717	0.00022425	0.000178969	0.00012825	7.36347e-05	1.67818e-05	-4.05811e-05	-9.67109e-05	-0.000149902	-0.000198539	-0.000241143	-0.00027642	-0.000303298	-0.000320961	-0.000328871	-0.000326789	-0.000314778	-0.000293202		2056	-0.000985633	-0.000884823	-0.000757128	-0.000606428	-0.000437302	-0.000254889	-6.47314e-05	0.000127393	0.000315647	0.00049431	0.000657954	0.000801606	0.000920902	0.00101	0.00107	0.0011	0.0011	0.00106	0.000985633	1059	-0.000102801	-0.000104448	-0.000102921	-9.82666e-05	-9.06268e-05	-8.02333e-05	-6.74019e-05	-5.25226e-05
1107	0.000292441	0.000264957	0.000229423	0.000186918	0.000138733	8.63331e-05	3.13099e-05	-2.46646e-05	-7.98897e-05	-0.000132687	-0.000181453	-0.000224706	-0.000261131	-0.000289622	-0.000309313	-0.000319605	-0.000320187	-0.000311039	-0.000292441		2054	-0.000977922	-0.000877536	-0.000750487	-0.000600635	-0.000432533	-0.000251289	-6.2409e-05	0.000128367	0.000315243	0.00049254	0.000654871	0.000797305	0.000915513	0.00101	0.00107	0.00109	0.00109	0.00105	0.000977922	1057	-0.000103558	-0.00010095	-9.52739e-05	-8.67033e-05	-7.54984e-05	-6.19994e-05	-4.66166e-05	-2.98174e-05
1105	0.000331431	0.000307864	0.000274943	0.000233668	0.000185293	0.000131287	7.32931e-05	1.30719e-05	-4.75465e-05	-0.00010672	-0.000162651	-0.00021364	-0.000258138	-0.000294792	-0.000322489	-0.000340388	-0.000347944	-0.000344928	-0.000331431		2052	-0.000968454	-0.000868804	-0.000742757	-0.000594141	-0.000427473	-0.000247816	-6.06291e-05	0.0001284	0.000313527	0.000489129	0.000649868	0.000790861	0.000907825	0.000997204	0.00106	0.00108	0.00108	0.00104	0.000968454	1055	-8.62803e-05	-7.97376e-05	-7.07721e-05	-5.96562e-05	-4.67277e-05	-3.23794e-05	-1.70473e-05	-1.19715e-06
1103	0.000386864	0.00036585	0.000333719	0.000291449	0.000240323	0.000181896	0.000117941	5.04028e-05	-1.86669e-05	-8.71694e-05	-0.000153023	-0.000214228	-0.000268923	-0.000315447	-0.000352386	-0.000378618	-0.000393347	-0.000396123	-0.000386864		2050	-0.0009593	-0.00086098	-0.0007365	-0.000589641	-0.000424866	-0.000247182	-6.19878e-05	0.00012509	0.000308367	0.000482275	0.000641529	0.00078129	0.000897312	0.00098607	0.00104	0.00107	0.00107	0.00103	0.0009593	1053	-6.56908e-05	-5.78498e-05	-4.82511e-05	-3.71863e-05	-2.49917e-05	-1.20376e-05	1.28218e-06	1.4563e-05
1101	0.000454389	0.000439799	0.000411845	0.000371378	0.000319626	0.000258163	0.000188856	0.00011381	3.53065e-05	-4.42699e-05	-0.000122501	-0.00019701	-0.000265533	-0.000325988	-0.000376538	-0.000415648	-0.000442127	-0.000455173	-0.000454389		2048	-0.000949004	-0.000851961	-0.000729032	-0.000583951	-0.000421128	-0.000245508	-6.24294e-05	0.000122546	0.000303799	0.00047582	0.000633384	0.000771703	0.000886574	0.000974507	0.00103	0.00106	0.00105	0.00102	0.000949004	1051	-4.03594e-05	-3.13642e-05	-2.14161e-05	-1.08172e-05	1.10364e-07	1.10346e-05	2.16235e-05	3.15554e-05
1099	0.000548527	0.000540933	0.000516903	0.000477167	0.000422932	0.000355847	0.00027795	0.000191607	9.94425e-05	4.2564e-06	-9.1059e-05	-0.000183608	-0.000270577	-0.000349326	-0.00041746	-0.00047291	-0.000513991	-0.000539455	-0.000548527		2046	-0.000936384	-0.000839883	-0.000717863	-0.000574031	-0.000412758	-0.000238943	-5.78676e-05	0.000124966	0.000304002	0.000473802	0.000629205	0.00076549	0.000878517	0.000964849	0.00102	0.00105	0.00104	0.001	0.000936384	1049	-4.58136e-06	7.1877e-06	1.87384e-05	2.97197e-05	3.9798e-05	4.8667e-05	5.60573e-05	6.17444e-05
1097	0.000624843	0.000619784	0.000595894	0.000553898	0.000495072	0.000421203	0.000334537	0.000237706	0.000133652	2.55369e-05	-8.33538e-05	-0.000189712	-0.000290306	-0.000382079	-0.000462242	-0.000528361	-0.000578426	-0.000610915	-0.000624843		2044	-0.000922396	-0.000825806	-0.000704124	-0.000561048	-0.000400924	-0.000228619	-4.93671e-05	0.000131385	0.000308144	0.000475541	0.000628489	0.000762341	0.000873029	0.000957191	0.00101	0.00104	0.00103	0.00099096	0.000922396	1047	3.26295e-05	4.48865e-05	5.57797e-05	6.4978e-05	7.2202e-05	7.72322e-05	7.99157e-05	8.01711e-05
1095	0.00076042	0.000742227	0.000701481	0.000639421	0.000557933	0.000459492	0.00034709	0.000224141	9.43822e-05	-3.82444e-05	-0.000169709	-0.000296017	-0.000413331	-0.000518086	-0.000607099	-0.000677665	-0.000727642	-0.000755509	-0.00076042		2042	-0.000906134	-0.000809286	-0.000687848	-0.000545511	-0.000386598	-0.000215939	-3.87182e-05	0.000139679	0.000313832	0.000478449	0.000628529	0.000759511	0.000867416	0.000948965	0.001	0.00102	0.00102	0.00097545	0.000906134	1045	7.24527e-05	7.8933e-05	8.30149e-05	8.45744e-05	8.35643e-05	8.0015e-05	7.40345e-05	6.58046e-05
1093	0.000837206	0.000806536	0.000751359	0.000673353	0.000574887	0.000458954	0.000329075	0.000189198	4.35724e-05	-0.000103377	-0.000247186	-0.000383484	-0.00050813	-0.000617337	-0.000707787	-0.00077673	-0.000822073	-0.000842438	-0.000837206		2040	-0.000888834	-0.000791899	-0.000670902	-0.00052952	-0.000372049	-0.000203273	-2.83213e-05	0.000147491	0.000318822	0.000480466	0.000627511	0.00075549	0.000860513	0.00093939	0.000989724	0.00101	0.00099956	0.000958763	0.000888834	1043	0.000112462	0.000109227	0.000102673	9.29986e-05	8.0499e-05	6.55535e-05	4.86161e-05	3.02016e-05
1092	0.000722147	0.000693848	0.000644467	0.000575505	0.000489056	0.000387747	0.000274656	0.000153221	2.71296e-05	-9.97858e-05	-0.000223669	-0.000340757	-0.000447491	-0.000540627	-0.000617338	-0.00067529	-0.000712725	-0.000728503	-0.000722147		2038	-0.00087036	-0.000773326	-0.000652795	-0.000512428	-0.000356492	-0.000189724	-1.71917e-05	0.000155863	0.000324182	0.000482652	0.000626456	0.000751225	0.000853169	0.000929189	0.000976977	0.00099508	0.000982948	0.000940949	0.00087036	1041	0.000134676	0.000122797	0.000107187	8.83202e-05	6.67698e-05	4.31907e-05	1.82992e-05	-7.14831e-06
1090	0.000608974	0.000582507	0.000538341	0.000477818	0.000402777	0.000315497	0.000218631	0.000115123	8.11577e-06	-9.91376e-05	-0.000203379	-0.00030144	-0.000390343	-0.000467385	-0.000530226	-0.000576956	-0.000606156	-0.000616938	-0.000608974		2036	-0.000850665	-0.000753657	-0.000633751	-0.000494588	-0.000340397	-0.000175863	-5.98639e-06	0.000164073	0.000329146	0.000484219	0.000624579	0.000745961	0.000844678	0.00091773	0.000962897	0.000978807	0.000964976	0.000921825	0.000850665	1039	0.000143087	0.000126641	0.000106347	8.28208e-05	5.67786e-05	2.90113e-05	3.6244e-07	-2.82974e-05
1088	0.00054024	0.00050686	0.00045808	0.000395381	0.000320668	0.000236213	0.00014458	4.85537e-05	-4.89475e-05	-0.000144962	-0.000236571	-0.000320992	-0.00039566	-0.000458307	-0.000507027	-0.000540342	-0.000557239	-0.000557205	-0.00054024		2035	-0.000836847	-0.00074022	-0.000621103	-0.000483113	-0.000330444	-0.000167735	7.04537e-08	0.000167874	0.000330577	0.000483235	0.000621211	0.000740311	0.000836917	0.000908094	0.00095168	0.000966348	0.000951655	0.000908046	0.000836847	1038	0.000135413	0.000118402	9.77928e-05	7.42124e-05	4.83771e-05	2.10719e-05	-6.87352e-06	-3.46101e-05
1086	0.000458065	0.000413888	0.000357135	0.00028953	0.000213128	0.000130251	4.34155e-05	-4.47388e-05	-0.000131534	-0.000214332	-0.000290618	-0.000358074	-0.00041465	-0.000458627	-0.000488668	-0.000503862	-0.000503746	-0.000488325	-0.000458065		2033	-0.00083072	-0.000735288	-0.000617514	-0.000480977	-0.000329826	-0.000168653	-2.35608e-06	0.000164013	0.000325398	0.000476896	0.000613904	0.000732259	0.000828364	0.0008993	0.000942912	0.000957873	0.00094373	0.000900912	0.00083072	1036	0.00012115	0.000106484	8.85816e-05	6.79882e-05	4.5329e-05	2.12925e-05	-3.39099e-06	-2.79714e-05
1084	0.000350248	0.000307011	0.000254446	0.00019415	0.000127954	5.78711e-05	-1.39706e-05	-8.53878e-05	-0.000154211	-0.000218348	-0.000275851	-0.000324972	-0.000364219	-0.000392399	-0.000408657	-0.000412498	-0.000403805	-0.000382843	-0.000350248		2031	-0.000828784	-0.000735287	-0.000619449	-0.000484789	-0.000335399	-0.000175819	-1.08959e-05	0.000154358	0.000314922	0.000465917	0.000602755	0.000721279	0.000817888	0.000889645	0.000934371	0.000950706	0.000938155	0.000897098	0.000828784	1034	0.000116523	0.000105404	9.10834e-05	7.39947e-05	5.46578e-05	3.36602e-05	1.16398e-05	-1.07343e-05
1082	0.000240096	0.000210814	0.000175127	0.000134118	8.90349e-05	4.12461e-05	-7.79605e-06	-5.66013e-05	-0.000103687	-0.000147622	-0.000187071	-0.000220837	-0.000247892	-0.000267416	-0.000278814	-0.00028174	-0.000276106	-0.000262083	-0.000240096		2029	-0.000834228	-0.000742048	-0.000627321	-0.000493534	-0.000344751	-0.000185493	-2.05984e-05	0.000144922	0.000306039	0.000457857	0.000595763	0.000715567	0.000813629	0.00088697	0.00093336	0.000951391	0.000940514	0.00090106	0.000834228	1032	0.000115663	0.000110617	0.000102209	9.06949e-05	7.64257e-05	5.98342e-05	4.14248e-05	2.17566e-05
1080	0.000170355	0.00014679	0.000118766	8.71322e-05	5.28514e-05	1.69647e-05	-1.94374e-05	-5.5249e-05	-8.93818e-05	-0.000120799	-0.000148545	-0.000171779	-0.000189792	-0.000202039	-0.000208147	-0.000207931	-0.000201397	-0.000188743	-0.000170355		2027	-0.000848047	-0.000755788	-0.000640565	-0.000505878	-0.000355821	-0.000194952	-2.81593e-05	0.000139489	0.000302898	0.000457105	0.000597422	0.000719587	0.000819888	0.000895277	0.000943463	0.000962983	0.000953243	0.000914539	0.000848047	1030	0.000101324	0.00010349	0.000102513	9.84202e-05	9.13373e-05	8.14791e-05	6.91452e-05	5.47104e-05
1078	0.000155575	0.000130189	0.000100846	6.84398e-05	3.39537e-05	-1.56397e-06	-3.70342e-05	-7.13791e-05	-0.000103555	-0.000132585	-0.000157586	-0.000177799	-0.00019261	-0.000201568	-0.000204402	-0.000201025	-0.00019154	-0.000176235	-0.000155575		2025	-0.000863695	-0.000771081	-0.000655039	-0.000519093	-0.000367374	-0.000204494	-3.53993e-05	0.00013477	0.000300845	0.000457779	0.000600804	0.000725573	0.000828296	0.000905852	0.000955884	0.000976872	0.000968178	0.000930066	0.000863695	1028	7.16423e-05	7.82379e-05	8.24562e-05	8.41692e-05	8.33247e-05	7.99484e-05	7.41429e-05	6.60847e-05
1076	0.000238495	0.000202587	0.000160523	0.000113582	6.31899e-05	1.08777e-05	-4.17651e-05	-9.31388e-05	-0.000141683	-0.000185921	-0.000224511	-0.000256279	-0.00028026	-0.000295726	-0.000302206	-0.000299503	-0.000287701	-0.000267157	-0.000238495		2023	-0.000877355	-0.000784138	-0.000667096	-0.000529784	-0.000376375	-0.00021153	-4.02583e-05	0.000132237	0.000300715	0.000460055	0.000605417	0.000732383	0.000837097	0.000916376	0.000967811	0.000989839	0.000981792	0.000943914	0.000877355	1026	3.87569e-05	4.69111e-05	5.36399e-05	5.8739e-05	6.20532e-05	6.34821e-05	6.2982e-05	6.05683e-05
1074	0.000250525	0.000217565	0.000177994	0.000133015	8.39939e-05	3.24211e-05	-2.01367e-05	-7.20828e-05	-0.000121839	-0.000167892	-0.000208845	-0.000243452	-0.000270662	-0.000289647	-0.000299832	-0.000300907	-0.000292839	-0.000275873	-0.000250525		2021	-0.000885951	-0.000791598	-0.000673193	-0.000534334	-0.000379239	-0.000212621	-3.9543e-05	0.000134737	0.000304923	0.000465844	0.00061261	0.000740763	0.000846408	0.000926335	0.000978116	0.001	0.000991849	0.000953384	0.000885951	1024	8.34985e-08	9.11602e-06	1.78716e-05	2.60841e-05	3.3504e-05	3.9906e-05	4.50954e-05	4.89147e-05
1072	0.000159437	0.000135708	0.000107856	7.67274e-05	4.32671e-05	8.49215e-06	-2.65408e-05	-6.07674e-05	-9.31476e-05	-0.000122698	-0.000148519	-0.000169828	-0.000185977	-0.000196476	-0.000201004	-0.000199425	-0.000191786	-0.000178321	-0.000159437		2019	-0.000889467	-0.000793849	-0.00067411	-0.000533889	-0.000377446	-0.000209534	-3.52563e-05	0.000140093	0.000311186	0.000472823	0.000620094	0.000748524	0.00085421	0.000933942	0.000985296	0.00101	0.00099754	0.000958059	0.000889467	1022	-4.7609e-05	-3.63347e-05	-2.39563e-05	-1.08501e-05	2.5858e-06	1.59431e-05	2.88161e-05	4.08134e-05
1070	0.000155848	0.000123208	8.68243e-05	4.78026e-05	7.32843e-06	-3.33684e-05	-7.30513e-05	-0.000110515	-0.00014462	-0.000174331	-0.000198745	-0.000217121	-0.000228899	-0.000233722	-0.000231444	-0.000222134	-0.000206074	-0.000183752	-0.000155848		2017	-0.000884893	-0.000788241	-0.000667639	-0.000526752	-0.000369859	-0.000201728	-2.74677e-05	0.000147627	0.000318236	0.000479176	0.000625556	0.000752929	0.000857425	0.000935868	0.000985876	0.00101	0.000995415	0.000954657	0.000884893	1020	-8.75216e-05	-7.40058e-05	-5.82413e-05	-4.07071e-05	-2.19362e-05	-2.49866e-06	1.70148e-05	3.60112e-05
1068	0.000216411	0.000166077	0.000110698	5.19543e-05	-8.36754e-06	-6.84351e-05	-0.000126423	-0.00018057	-0.000229231	-0.000270926	-0.000304389	-0.000328604	-0.000342834	-0.000346648	-0.000339928	-0.00032288	-0.000296022	-0.000260169	-0.000216411		2015	-0.00087569	-0.000778375	-0.000657409	-0.000516469	-0.000359835	-0.000192268	-1.88593e-05	0.000155123	0.000324391	0.000483803	0.000628515	0.00075413	0.000856831	0.000933498	0.000981801	0.001	0.00098835	0.000946398	0.00087569	1018	-0.000102796	-8.9883e-05	-7.42394e-05	-5.63401e-05	-3.67288e-05	-1.60016e-05	5.21176e-06	2.62668e-05
1066	0.000294643	0.000231345	0.000161018	8.57975e-05	7.97056e-06	-7.00986e-05	-0.000146038	-0.00021754	-0.000282432	-0.000338742	-0.00038476	-0.000419088	-0.000440681	-0.000448885	-0.000443449	-0.00042454	-0.000392731	-0.000348989	-0.000294643		2013	-0.000862581	-0.000764995	-0.000644164	-0.000503761	-0.000348052	-0.000181767	-9.9591e-06	0.000162151	0.000329335	0.000486512	0.000628906	0.000752192	0.000852622	0.000927146	0.000973499	0.000990273	0.000976958	0.000933958	0.000862581	1016	-8.21934e-05	-7.30417e-05	-6.16706e-05	-4.84257e-05	-3.37095e-05	-1.7969e-05	-1.68246e-06	1.46552e-05
1065	0.000370694	0.000298867	0.000217958	0.000130427	3.89329e-05	-5.37441e-05	-0.000144788	-0.000231433	-0.000311045	-0.000381207	-0.000439786	-0.000485002	-0.000515482	-0.000530299	-0.000529003	-0.000511634	-0.000478719	-0.000431258	-0.000370694		2011	-0.000845452	-0.000748558	-0.000628919	-0.000490171	-0.000336529	-0.000172662	-3.54863e-06	0.000165672	0.00032986	0.000484024	0.000623482	0.000743996	0.000841903	0.00091423	0.000958779	0.000974195	0.000960011	0.000916658	0.000845452	1014	-3.04677e-05	-2.78102e-05	-2.43077e-05	-2.00667e-05	-1.52159e-05	-9.90282e-06	-4.28882e-06	1.45548e-06
1063	0.000365098	0.000288307	0.000202755	0.000111043	1.59569e-05	-7.96141e-05	-0.000172766	-0.000260669	-0.000340651	-0.000410282	-0.000467448	-0.00051041	-0.000537864	-0.000548975	-0.000543406	-0.000521325	-0.000483405	-0.000430796	-0.000365098		2009	-0.000831448	-0.0007359	-0.000617991	-0.000481306	-0.000329996	-0.000168659	-2.19761e-06	0.00016433	0.000325865	0.000477499	0.000614624	0.000733074	0.00082925	0.00090023	0.000943857	0.000958805	0.00094462	0.000901733	0.000831448	1012	2.78678e-05	2.29525e-05	1.73399e-05	1.12003e-05	4.72046e-06	-1.90283e-06	-8.4683e-06	-1.47765e-05
1061	0.000289432	0.000212735	0.000129574	4.24766e-05	-4.59117e-05	-0.000132905	-0.00021586	-0.000292256	-0.000359773	-0.000416357	-0.000460291	-0.000490239	-0.000505292	-0.000504991	-0.000489347	-0.000458834	-0.000414379	-0.000357334	-0.000289432		2008	-0.000822086	-0.000727533	-0.000610875	-0.000475655	-0.000325983	-0.000166406	-1.77318e-06	0.000162914	0.000322651	0.000472584	0.000608158	0.000725254	0.000820313	0.000890447	0.000933526	0.000948239	0.000934141	0.00089166	0.000822086	1011	7.67184e-05	6.33719e-05	4.80999e-05	3.13664e-05	1.36799e-05	-4.42231e-06	-2.23902e-05	-3.96777e-05
1059	0.000203913	0.000126284	4.48182e-05	-3.80093e-05	-0.000119682	-0.000197718	-0.000269747	-0.000333579	-0.000387276	-0.000429206	-0.000458094	-0.000473064	-0.000473659	-0.000459863	-0.000432094	-0.000391196	-0.000338412	-0.000275346	-0.000203913		2006	-0.000814104	-0.000720312	-0.000604633	-0.000470583	-0.000322234	-0.000164095	-9.69203e-07	0.000162186	0.000320413	0.000468904	0.000603148	0.000719066	0.000813135	0.000882497	0.000925046	0.000939487	0.000925382	0.00088316	0.000814104	1009	0.000111241	9.08483e-05	6.76948e-05	4.24844e-05	1.59832e-05	-1.10037e-05	-3.76563e-05	-6.31647e-05
1057	0.000178587	9.99657e-05	1.83074e-05	-6.39071e-05	-0.00014418	-0.000220072	-0.000289277	-0.000349693	-0.000399483	-0.000437135	-0.000461505	-0.000471853	-0.000467863	-0.000449658	-0.00041779	-0.000373228	-0.000317325	-0.000251781	-0.000178587		2004	-0.000809204	-0.000715577	-0.000600207	-0.0004666	-0.000318816	-0.000161344	1.02924e-06	0.000163372	0.00032075	0.000468383	0.000601784	0.0007169	0.000810233	0.000878948	0.000920957	0.000934983	0.000920599	0.000878244	0.000809204	1007	0.000141976	0.000114237	8.30274e-05	4.9295e-05	1.40648e-05	-2.15928e-05	-5.65942e-05	-8.98761e-05
1055	4.67518e-05	-6.71726e-06	-5.99822e-05	-0.000111425	-0.000159481	-0.000202692	-0.000239745	-0.000269513	-0.000291091	-0.000303826	-0.000307328	-0.000301493	-0.000286497	-0.000262795	-0.000231109	-0.000192401	-0.000147847	-9.88003e-05	-4.67518e-05		2002	-0.000809718	-0.000716034	-0.000600593	-0.000466903	-0.000319027	-0.000161458	1.0176e-06	0.000163462	0.00032094	0.000468666	0.000602152	0.000717342	0.000810736	0.000879496	0.000921533	0.000935569	0.000921179	0.0008788	0.000809718	1005	0.000168921	0.000133538	9.40976e-05	5.17981e-05	7.92476e-06	-3.61894e-05	-7.9204e-05	-0.000119812
1053	-0.000196164	-0.000215492	-0.000228271	-0.000234115	-0.000232845	-0.000224501	-0.000209335	-0.000187808	-0.000160575	-0.000128463	-9.24482e-05	-5.3624e-05	-1.31704e-05	2.76833e-05	6.76959e-05	0.000105652	0.000140397	0.000170877	0.000196164		2000	-0.000816404	-0.000723206	-0.000608034	-0.000474387	-0.000326327	-0.000168351	-5.25921e-06	0.000157992	0.000316443	0.000465278	0.000599977	0.000716445	0.000811145	0.000881198	0.000924477	0.000939666	0.000926303	0.000884796	0.000816404	1003	0.000192077	0.000148751	0.000100906	4.99939e-05	-2.43689e-06	-5.47936e-05	-0.000105485	-0.000152972
1051	-0.000328714	-0.000325605	-0.000312602	-0.0002901	-0.000258785	-0.000219606	-0.000173755	-0.000122624	-6.7767e-05	-1.08513e-05	4.63942e-05	0.00010223	0.00015496	0.000202981	0.000244835	0.000279249	0.000305179	0.000321836	0.000328714		1998	-0.000822199	-0.000729551	-0.000614737	-0.000481244	-0.000333128	-0.000174891	-1.13399e-05	0.000152556	0.000311816	0.000461603	0.000597363	0.000714973	0.000810859	0.000882107	0.000926553	0.000942846	0.000930492	0.000889864	0.000822199	1001	0.000211445	0.000159877	0.000103451	4.38822e-05	-1.70202e-05	-7.74055e-05	-0.000135439	-0.000189357
1049	-0.000334088	-0.000311481	-0.000279411	-0.00023885	-0.000191032	-0.00013741	-7.96125e-05	-1.93961e-05	4.14096e-05	0.000100957	0.000157437	0.000209133	0.000254475	0.000292085	0.00032082	0.000339807	0.000348469	0.000346543	0.000334088		1996	-0.000827063	-0.000734728	-0.000620068	-0.000486568	-0.000338284	-0.000179721	-1.56972e-05	0.000148803	0.000308783	0.00045938	0.000596019	0.000714548	0.000811366	0.000883531	0.000928851	0.000945948	0.000934303	0.000894269	0.000827063
1047	-0.000286922	-0.000249837	-0.000205159	-0.000154249	-9.86514e-05	-4.00564e-05	1.97556e-05	7.89673e-05	0.00013578	0.000188466	0.000235427	0.000275234	0.000306678	0.000328804	0.000340939	0.000342715	0.000334078	0.00031529	0.000286922		1994	-0.000830188	-0.000737945	-0.00062328	-0.000489677	-0.000341195	-0.000182346	-1.79572e-05	0.000146978	0.000307447	0.000458574	0.000595768	0.00071486	0.000812231	0.000884922	0.000930726	0.000948251	0.000936963	0.000897206	0.000830188
1045	-0.000123825	-8.61752e-05	-4.59073e-05	-4.2445e-06	3.75473e-05	7.81981e-05	0.000116473	0.000151209	0.00018135	0.000205982	0.000224354	0.00023591	0.000240298	0.000237384	0.000227258	0.000210226	0.000186807	0.000157712	0.000123825		1992	-0.000831385	-0.000739085	-0.000624329	-0.000490603	-0.00034197	-0.000182947	-1.83644e-05	0.000146776	0.000307456	0.000458795	0.000596193	0.000715477	0.00081302	0.000885861	0.000931785	0.000949398	0.000938163	0.000898423	0.000831385
1043	-1.58021e-05	8.50052e-06	3.25449e-05	5.56004e-05	7.69665e-05	9.5994e-05	0.000112105	0.000124809	0.000133722	0.000138571	0.00013921	0.000135619	0.000127907	0.000116309	0.000101177	8.29705e-05	6.22432e-05	3.96246e-05	1.58021e-05		1990	-0.000829314	-0.000736986	-0.000622264	-0.000488636	-0.000340161	-0.00018135	-1.70283e-05	0.00014781	0.000308158	0.000459142	0.000596176	0.000715095	0.000812286	0.000884796	0.000930422	0.000947778	0.000936336	0.000896444	0.000829314
1041	-0.000165226	-0.000157565	-0.000145116	-0.000128258	-0.000107502	-8.34808e-05	-5.69227e-05	-2.86351e-05	5.22656e-07	2.96645e-05	5.7905e-05	8.43861e-05	0.000108303	0.000128929	0.000145638	0.000157922	0.000165407	0.000167867	0.000165226		1988	-0.000825013	-0.0007323	-0.000617336	-0.000483614	-0.000335199	-0.000176598	-1.26318e-05	0.000151718	0.000311459	0.000461735	0.000597983	0.00071606	0.000812381	0.000884018	0.000928794	0.00094535	0.000933181	0.000892659	0.000825013
1039	-0.000347767	-0.000360231	-0.000361749	-0.000352276	-0.000332099	-0.000301831	-0.000262392	-0.000214981	-0.000161037	-0.000102201	-4.02593e-05	2.29058e-05	8.53748e-05	0.00014525	0.000200711	0.000250075	0.000291839	0.000324737	0.000347767		1986	-0.000822281	-0.000728782	-0.000613139	-0.000478867	-0.000330044	-0.000171193	-7.13997e-06	0.00015713	0.000316625	0.0004665	0.0006022	0.000719603	0.000815141	0.000885912	0.000929764	0.000945366	0.000932244	0.000890796	0.000822281
1038	-0.000427202	-0.000450373	-0.00045986	-0.000455374	-0.000437052	-0.00040545	-0.000361528	-0.000306622	-0.000242399	-0.000170812	-9.40336e-05	-1.43985e-05	6.56741e-05	0.000143751	0.000217461	0.000284562	0.000343018	0.000391051	0.000427202		1984	-0.000821896	-0.000727665	-0.000611324	-0.000476408	-0.000327017	-0.00016769	-3.2669e-06	0.000161255	0.000320877	0.00047075	0.000606319	0.000723465	0.000818629	0.00088892	0.000932201	0.000947158	0.000933336	0.000891155	0.000821896
1036	-0.000557783	-0.000577169	-0.000579018	-0.000563274	-0.000530415	-0.00048144	-0.000417837	-0.000341538	-0.000254861	-0.00016044	-6.1145e-05	4.00082e-05	0.000139946	0.000235631	0.000324157	0.000402834	0.00046927	0.000521448	0.000557783		1982	-0.000825725	-0.000731616	-0.000615277	-0.000480243	-0.000330618	-0.000170946	-6.08114e-06	0.000158969	0.000319189	0.00046971	0.00060596	0.000723798	0.000819643	0.000890585	0.000934466	0.000949954	0.000936578	0.000894744	0.000825725
1034	-0.000705688	-0.000729117	-0.000730391	-0.000709473	-0.000666998	-0.000604256	-0.000523155	-0.000426157	-0.000316211	-0.000196657	-7.11283e-05	5.65621e-05	0.000182534	0.000302959	0.00041418	0.000512815	0.000595869	0.000660818	0.000705688		1981	-0.000836378	-0.000743082	-0.000627209	-0.000492278	-0.000342389	-0.000182097	-1.62727e-05	0.000150047	0.000311807	0.000464093	0.000602278	0.000722162	0.000820105	0.000893129	0.000939015	0.000956371	0.000944667	0.00090426	0.000836378
1032	-0.000639114	-0.000676148	-0.000692638	-0.000688083	-0.00066262	-0.000617024	-0.00055268	-0.000471543	-0.000376079	-0.000269187	-0.000154117	-3.43633e-05	8.64341e-05	0.000204605	0.00031656	0.000418895	0.000508503	0.000582661	0.000639114		1979	-0.000853294	-0.000760383	-0.000644368	-0.000508774	-0.000357722	-0.0001958	-2.79295e-05	0.00014079	0.000305232	0.000460399	0.000601577	0.000724477	0.000825364	0.000901173	0.0009496	0.000969173	0.000959299	0.000920278	0.000853294
1030	-0.000397431	-0.000442746	-0.000474608	-0.00049205	-0.000494541	-0.000482005	-0.000454824	-0.000413824	-0.000360249	-0.000295729	-0.000222223	-0.000141965	-5.73934e-05	2.89221e-05	0.000114359	0.000196321	0.000272318	0.00034004	0.000397431		1977	-0.000875647	-0.000782396	-0.000665372	-0.000528131	-0.000374843	-0.000210166	-3.91029e-05	0.000133148	0.000301354	0.000460403	0.000605463	0.000732126	0.000836544	0.000915544	0.000966726	0.000988534	0.000980306	0.000942292	0.000875647
1028	-8.29941e-05	-0.000134254	-0.000181434	-0.000223102	-0.000257991	-0.000285041	-0.00030343	-0.0003126	-0.000312271	-0.000302454	-0.000283448	-0.000255828	-0.000220436	-0.000178346	-0.000130837	-7.93521e-05	-2.54565e-05	2.92126e-05	8.29941e-05		1975	-0.00089887	-0.000804902	-0.000686478	-0.000547196	-0.000391288	-0.00022349	-4.89023e-05	0.000127172	0.000299382	0.000462495	0.000611556	0.000742035	0.000849967	0.000932074	0.00098586	0.00101	0.001	0.000965525	0.00089887
1026	0.000353349	0.000287128	0.000212183	0.00013079	4.54238e-05	-4.13227e-05	-0.000126814	-0.000208452	-0.000283756	-0.000350438	-0.000406473	-0.000450157	-0.000480163	-0.00049558	-0.000495938	-0.000481228	-0.000451896	-0.000408834	-0.000353349		1973	-0.000924938	-0.000829719	-0.000709288	-0.000567307	-0.000408088	-0.000236469	-5.76656e-05	0.00012289	0.000299712	0.000467427	0.000620939	0.000755585	0.000867273	0.000952609	0.00101	0.00103	0.00103	0.000992054	0.000924938
1024	0.000724188	0.00063191	0.000520431	0.000393139	0.000253902	0.00010695	-4.32511e-05	-0.000192138	-0.000335188	-0.000468052	-0.000586695	-0.000687512	-0.000767439	-0.000824048	-0.000855619	-0.000861192	-0.000840598	-0.000794463	-0.000724188		1971	-0.00095152	-0.000854824	-0.000732156	-0.000587241	-0.000424483	-0.000248827	-6.56106e-05	0.000119599	0.000301175	0.0004736	0.000631634	0.000770477	0.000885909	0.000974424	0.00103	0.00106	0.00106	0.00102	0.00095152
1022	0.000887881	0.000772897	0.00063443	0.000476685	0.000304457	0.000122978	-6.22375e-05	-0.000245562	-0.000421425	-0.000584484	-0.000729783	-0.000852908	-0.000950118	-0.00102	-0.00106	-0.00106	-0.00103	-0.000975886	-0.000887881		1969	-0.000979364	-0.000881351	-0.00075656	-0.000608781	-0.000442504	-0.000262782	-7.50754e-05	0.000114912	0.000301408	0.000478746	0.000641538	0.000784836	0.000904288	0.000996264	0.00106	0.00109	0.00108	0.00105	0.000979364
1020	0.000887183	0.000778934	0.000647018	0.000495442	0.000328813	0.000152192	-2.90521e-05	-0.000209414	-0.000383413	-0.000545762	-0.000691528	-0.000816283	-0.000916235	-0.000988348	-0.00103	-0.00104	-0.00102	-0.000968475	-0.000887183		1967	-0.00101	-0.000910168	-0.000782988	-0.000632017	-0.000461843	-0.000277637	-8.49938e-05	0.000110231	0.000302107	0.000484804	0.00065277	0.000800902	0.000924699	0.00102	0.00109	0.00112	0.00111	0.00108	0.00101
1018	0.000771542	0.00069531	0.000597951	0.000482424	0.000352239	0.000211351	6.40408e-05	-8.52149e-05	-0.000231881	-0.000371502	-0.000499835	-0.000612981	-0.000707501	-0.000780525	-0.000829833	-0.000853926	-0.000852074	-0.000824331	-0.000771542		1965	-0.00104	-0.000939304	-0.000809772	-0.000655636	-0.000481579	-0.000292889	-9.53002e-05	0.000105185	0.000302473	0.000490571	0.000663764	0.000816788	0.000944995	0.00104	0.00111	0.00115	0.00115	0.00111	0.00104
1016	0.000639765	0.000591031	0.000524339	0.000441714	0.000345669	0.00023912	0.000125307	7.68518e-06	-0.00011017	-0.000224677	-0.000332358	-0.00042994	-0.000514459	-0.000583346	-0.000634508	-0.000666391	-0.000678027	-0.00066906	-0.000639765		1963	-0.00107	-0.000969087	-0.000837764	-0.000680985	-0.000503515	-0.000310746	-0.000108535	9.69739e-05	0.000299536	0.000492997	0.000671479	0.000829558	0.000962431	0.00107	0.00114	0.00117	0.00117	0.00114	0.00107
1014	0.000569338	0.000539619	0.000493503	0.000432393	0.000358144	0.000273014	0.000179588	8.07052e-05	-2.06295e-05	-0.000121337	-0.000218359	-0.000308745	-0.000389751	-0.000458914	-0.000514133	-0.00055373	-0.000576503	-0.000581759	-0.000569338		1961	-0.0011	-0.000997593	-0.000864648	-0.000705431	-0.00052478	-0.000328184	-0.000121616	8.86474e-05	0.000296217	0.000494786	0.000678322	0.000841246	0.000978611	0.00109	0.00116	0.0012	0.0012	0.00117	0.0011
1012	0.000559764	0.000539928	0.000503687	0.000452142	0.000386859	0.000309821	0.000223369	0.000130131	3.29384e-05	-6.52548e-05	-0.000161465	-0.00025277	-0.000336394	-0.000409797	-0.000470749	-0.000517397	-0.000548324	-0.000562591	-0.000559764		1959	-0.00113	-0.00102	-0.000887499	-0.000725355	-0.000541171	-0.000340544	-0.00012957	8.53417e-05	0.00029766	0.000500934	0.000688987	0.000856106	0.000997212	0.00111	0.00119	0.00123	0.00123	0.0012	0.00113
1011	0.000540037	0.000521152	0.000486432	0.000436931	0.000374155	0.00030001	0.00021675	0.000126904	3.32018e-05	-6.15091e-05	-0.000154351	-0.000242503	-0.000323287	-0.000394248	-0.00045323	-0.00049844	-0.000528506	-0.000542514	-0.000540037		1957	-0.00115	-0.00104	-0.000906694	-0.000741483	-0.000553742	-0.000349176	-0.000134001	8.52459e-05	0.000301903	0.000509386	0.000701392	0.000872087	0.00102	0.00113	0.00121	0.00125	0.00126	0.00122	0.00115
1009	0.000533241	0.000499772	0.000451118	0.000388758	0.000314585	0.000230853	0.000140108	4.51047e-05	-5.12687e-05	-0.000146084	-0.000236461	-0.000319653	-0.000393133	-0.000454668	-0.000502387	-0.000534842	-0.000551046	-0.000550507	-0.000533241		1955	-0.00117	-0.00106	-0.000923191	-0.000755184	-0.000564231	-0.000356134	-0.000137216	8.58705e-05	0.000306348	0.000517518	0.000712963	0.000886745	0.00103	0.00115	0.00123	0.00127	0.00128	0.00124	0.00117
1007	0.000545662	0.000485712	0.000411004	0.000323808	0.000226773	0.000122847	1.5189e-05	-9.29306e-05	-0.000198227	-0.0002975	-0.000387733	-0.000466186	-0.000530473	-0.000578643	-0.000609231	-0.000621307	-0.000614506	-0.000589033	-0.000545662		1954	-0.00119	-0.00108	-0.000940478	-0.000769625	-0.000575386	-0.000363665	-0.000140894	8.61576e-05	0.000310592	0.000525589	0.000724616	0.000901626	0.00105	0.00117	0.00125	0.0013	0.0013	0.00127	0.00119
1005	0.000577302	0.000478972	0.000366088	0.000242081	0.000110718	-2.40084e-05	-0.000158006	-0.000287202	-0.000407672	-0.000515755	-0.000608167	-0.0006821	-0.000735308	-0.000766174	-0.00077376	-0.000757836	-0.000718885	-0.000658092	-0.000577302		1952	-0.00121	-0.0011	-0.000957136	-0.000783675	-0.000586402	-0.000371312	-0.00014494	8.58364e-05	0.000314005	0.000532632	0.000735076	0.000915184	0.00107	0.00119	0.00127	0.00132	0.00132	0.00129	0.00121
1003	0.000628161	0.000479551	0.000316371	0.000143578	-3.35778e-05	-0.000209713	-0.000379477	-0.00053771	-0.000679605	-0.00080085	-0.000897763	-0.000967397	-0.00101	-0.00102	-0.000995976	-0.000944428	-0.000864185	-0.000757684	-0.000628161		1950	-0.00123	-0.00112	-0.000972482	-0.000797335	-0.000597961	-0.000380419	-0.000151318	8.2381e-05	0.000313577	0.000535245	0.000740649	0.00092355	0.00108	0.0012	0.00129	0.00133	0.00134	0.0013	0.00123
1001	0.000698237	0.00048745	0.000261852	2.8298e-05	-0.000206116	-0.000434267	-0.000649223	-0.000844453	-0.00101	-0.00115	-0.00126	-0.00132	-0.00135	-0.00133	-0.00128	-0.00118	-0.00105	-0.000887808	-0.000698237		1948	-0.00124	-0.00113	-0.000985349	-0.000808953	-0.000607977	-0.000388528	-0.000157274	7.87593e-05	0.000312399	0.000536547	0.000744392	0.000929619	0.00109	0.00121	0.0013	0.00135	0.00135	0.00132	0.00124
	--	--	--	--	--	--	--	--	--	--	--	--	--	--	--	--	--	--	--		1946	-0.00125	-0.00114	-0.000996473	-0.000819612	-0.000617848	-0.000397311	-0.000164701	7.29125e-05	0.000308311	0.000534341	0.000744136	0.000931321	0.00109	0.00122	0.0013	0.00135	0.00136	0.00133	0.00125
	--	--	--	--	--	--	--	--	--	--	--	--	--	--	--	--	--	--	--		1944	-0.00126	-0.00115	-0.00101	-0.000830772	-0.000628931	-0.00040798	-0.000174633	6.40203e-05	0.000300728	0.000528299	0.000739817	0.000928857	0.00109	0.00122	0.00131	0.00136	0.00137	0.00134	0.00126
	--	--	--	--	--	--	--	--	--	--	--	--	--	--	--	--	--	--	--		1942	-0.00127	-0.00116	-0.00102	-0.000839146	-0.000636919	-0.00041534	-0.00018114	5.8563e-05	0.000296487	0.000525402	0.000738353	0.00092887	0.00109	0.00122	0.00131	0.00136	0.00138	0.00134	0.00127
	--	--	--	--	--	--	--	--	--	--	--	--	--	--	--	--	--	--	--		1940	-0.00127	-0.00116	-0.00102	-0.000839923	-0.000637052	-0.000414824	-0.000179992	6.03088e-05	0.000298777	0.000528168	0.00074151	0.000932322	0.00109	0.00122	0.00132	0.00137	0.00138	0.00135	0.00127
	--	--	--	--	--	--	--	--	--	--	--	--	--	--	--	--	--	--	--		1938	-0.00127	-0.00116	-0.00101	-0.000836889	-0.000633718	-0.000411292	-0.000176369	6.39132e-05	0.000302253	0.000531409	0.000744419	0.00093481	0.0011	0.00123	0.00132	0.00137	0.00138	0.00135	0.00127
	--	--	--	--	--	--	--	--	--	--	--	--	--	--	--	--	--	--	--		1936	-0.00127	-0.00116	-0.00101	-0.000835057	-0.000631777	-0.0004093	-0.000174388	6.58235e-05	0.000304035	0.000533008	0.000745786	0.000935904	0.0011	0.00123	0.00132	0.00137	0.00138	0.00135	0.00127
	--	--	--	--	--	--	--	--	--	--	--	--	--	--	--	--	--	--	--		1934	-0.00127	-0.00116	-0.00101	-0.000832879	-0.000629404	-0.000406804	-0.000171843	6.83386e-05	0.000306444	0.000535238	0.000747769	0.00093758	0.0011	0.00123	0.00132	0.00137	0.00138	0.00134	0.00127
	--	--	--	--	--	--	--	--	--	--	--	--	--	--	--	--	--	--	--		1932	-0.00127	-0.00115	-0.00101	-0.000826985	-0.00062366	-0.000401386	-0.000166916	7.26263e-05	0.000309961	0.000537878	0.000749452	0.000938255	0.0011	0.00123	0.00132	0.00136	0.00137	0.00134	0.00127
	--	--	--	--	--	--	--	--	--	--	--	--	--	--	--	--	--	--	--		1930	-0.00125	-0.00114	-0.00099328	-0.000816481	-0.000614874	-0.000394584	-0.000162305	7.49051e-05	0.00030984	0.00053536	0.000744613	0.000931242	0.00109	0.00121	0.0013	0.00135	0.00136	0.00133	0.00125
	--	--	--	--	--	--	--	--	--	--	--	--	--	--	--	--	--	--	--		1928	-0.00123	-0.00112	-0.00097443	-0.000799985	-0.000601232	-0.000384212	-0.000155517	7.79031e-05	0.000308956	0.000530622	0.000736164	0.000919339	0.00107	0.0012	0.00128	0.00133	0.00134	0.0013	0.00123
	--	--	--	--	--	--	--	--	--	--	--	--	--	--	--	--	--	--	--		1927	-0.00121	-0.0011	-0.000958321	-0.000785692	-0.00058919	-0.000374786	-0.000148995	8.13244e-05	0.000309172	0.000527626	0.000730048	0.000910288	0.00106	0.00118	0.00127	0.00131	0.00132	0.00129	0.00121
	--	--	--	--	--	--	--	--	--	--	--	--	--	--	--	--	--	--	--		1925	-0.00121	-0.0011	-0.000952528	-0.000780247	-0.000584257	-0.000370516	-0.000145516	8.39047e-05	0.000310776	0.000528205	0.000729584	0.000908796	0.00106	0.00118	0.00126	0.00131	0.00131	0.00128	0.00121
	--	--	--	--	--	--	--	--	--	--	--	--	--	--	--	--	--	--	--		1923	-0.0012	-0.00109	-0.000948211	-0.000775128	-0.000578493	-0.000364281	-0.000139	9.05039e-05	0.000317258	0.000534373	0.00073525	0.000913788	0.00106	0.00118	0.00127	0.00131	0.00131	0.00128	0.0012
	--	--	--	--	--	--	--	--	--	--	--	--	--	--	--	--	--	--	--		1921	-0.0012	-0.00109	-0.000940222	-0.000766742	-0.000569965	-0.000355869	-0.000130961	9.7926e-05	0.000323838	0.00053991	0.000739578	0.000916773	0.00107	0.00118	0.00126	0.00131	0.00131	0.00127	0.0012
	--	--	--	--	--	--	--	--	--	--	--	--	--	--	--	--	--	--	--		1919	-0.00119	-0.00108	-0.000933541	-0.000760394	-0.000564143	-0.000350751	-0.000126701	0.000101198	0.000326022	0.00054094	0.000739423	0.000915438	0.00106	0.00118	0.00126	0.0013	0.0013	0.00127	0.00119
	--	--	--	--	--	--	--	--	--	--	--	--	--	--	--	--	--	--	--		1917	-0.00118	-0.00107	-0.000929972	-0.000758074	-0.000563142	-0.000351099	-0.000128389	9.82227e-05	0.00032185	0.000535698	0.000733269	0.00090856	0.00106	0.00117	0.00125	0.00129	0.0013	0.00126	0.00118
	--	--	--	--	--	--	--	--	--	--	--	--	--	--	--	--	--	--	--		1915	-0.00118	-0.00107	-0.000923756	-0.00075355	-0.000560449	-0.000350318	-0.000129543	9.51679e-05	0.000316987	0.000529175	0.000725284	0.000899356	0.00105	0.00116	0.00124	0.00128	0.00129	0.00125	0.00118
	--	--	--	--	--	--	--	--	--	--	--	--	--	--	--	--	--	--	--		1913	-0.00116	-0.00105	-0.000912673	-0.000743976	-0.000552673	-0.000344578	-0.000126012	9.63819e-05	0.000315847	0.000525716	0.000719611	0.000891642	0.00104	0.00115	0.00123	0.00127	0.00127	0.00124	0.00116
	--	--	--	--	--	--	--	--	--	--	--	--	--	--	--	--	--	--	--		1911	-0.00114	-0.00104	-0.000897	-0.000730455	-0.000541715	-0.000336515	-0.000121091	9.80127e-05	0.000314138	0.000520719	0.000711478	0.000880619	0.00102	0.00113	0.00121	0.00125	0.00125	0.00122	0.00114
	--	--	--	--	--	--	--	--	--	--	--	--	--	--	--	--	--	--	--		1909	-0.00113	-0.00102	-0.000881532	-0.000717205	-0.000531085	-0.000328829	-0.000116581	9.92087e-05	0.000311984	0.00051528	0.00070292	0.000869201	0.00101	0.00112	0.00119	0.00123	0.00123	0.0012	0.00113
	--	--	--	--	--	--	--	--	--	--	--	--	--	--	--	--	--	--	--		1907	-0.00112	-0.00101	-0.00087676	-0.000713152	-0.000527875	-0.00032656	-0.000115321	9.94207e-05	0.000311142	0.000513409	0.000700077	0.000865473	0.001	0.00111	0.00119	0.00123	0.00123	0.00119	0.00112
	--	--	--	--	--	--	--	--	--	--	--	--	--	--	--	--	--	--	--		1905	-0.00113	-0.00102	-0.000884665	-0.000720213	-0.000533878	-0.000331321	-0.000118698	9.75328e-05	0.0003108	0.000514623	0.00070281	0.000869642	0.00101	0.00112	0.0012	0.00123	0.00124	0.0012	0.00113
	--	--	--	--	--	--	--	--	--	--	--	--	--	--	--	--	--	--	--		1903	-0.00114	-0.00103	-0.000891538	-0.0007268	-0.000539978	-0.000336749	-0.000123288	9.39183e-05	0.000308271	0.000513258	0.000702649	0.000870691	0.00101	0.00112	0.0012	0.00124	0.00124	0.00121	0.00114
	--	--	--	--	--	--	--	--	--	--	--	--	--	--	--	--	--	--	--		1901	-0.00114	-0.00103	-0.00089793	-0.000733892	-0.000547554	-0.000344579	-0.000131134	8.6295e-05	0.000301102	0.000506761	0.000697021	0.000866103	0.00101	0.00112	0.0012	0.00124	0.00124	0.00121	0.00114
	--	--	--	--	--	--	--	--	--	--	--	--	--	--	--	--	--	--	--		1900	-0.00115	-0.00104	-0.000905891	-0.000741755	-0.00055508	-0.000351539	-0.000137318	8.10766e-05	0.000297007	0.000503914	0.000695509	0.000865971	0.00101	0.00112	0.0012	0.00125	0.00125	0.00122	0.00115
	--	--	--	--	--	--	--	--	--	--	--	--	--	--	--	--	--	--	--		1898	-0.00115	-0.00105	-0.000909486	-0.000744938	-0.000557755	-0.000353625	-0.00013875	8.0341e-05	0.000296991	0.000504616	0.000696909	0.000868027	0.00101	0.00113	0.00121	0.00125	0.00125	0.00122	0.00115
	--	--	--	--	--	--	--	--	--	--	--	--	--	--	--	--	--	--	--		1896	-0.00115	-0.00104	-0.000907705	-0.000742865	-0.000555454	-0.000351165	-0.000136207	8.28903e-05	0.000299469	0.000506948	0.000699024	0.000869861	0.00101	0.00113	0.00121	0.00125	0.00125	0.00122	0.00115
	--	--	--	--	--	--	--	--	--	--	--	--	--	--	--	--	--	--	--		1894	-0.00115	-0.00105	-0.000909013	-0.000742952	-0.000554317	-0.000348839	-0.000132761	8.735e-05	0.000304807	0.000513003	0.000705611	0.00087678	0.00102	0.00113	0.00121	0.00126	0.00126	0.00123	0.00115
	--	--	--	--	--	--	--	--	--	--	--	--	--	--	--	--	--	--	--		1892	-0.00116	-0.00106	-0.000915156	-0.000747183	-0.000556507	-0.000348922	-0.000130735	9.14241e-05	0.000310805	0.000520743	0.000714858	0.000887253	0.00103	0.00115	0.00123	0.00127	0.00127	0.00124	0.00116
	--	--	--	--	--	--	--	--	--	--	--	--	--	--	--	--	--	--	--		1890	-0.00118	-0.00107	-0.000930986	-0.000760156	-0.00056623	-0.000355098	-0.000133177	9.27899e-05	0.000315938	0.000529486	0.000726946	0.000902319	0.00105	0.00117	0.00125	0.00129	0.00129	0.00126	0.00118
	--	--	--	--	--	--	--	--	--	--	--	--	--	--	--	--	--	--	--		1888	-0.00122	-0.00111	-0.00096091	-0.000785754	-0.000586722	-0.000369864	-0.000141767	9.06371e-05	0.000320287	0.000540206	0.00074371	0.000924618	0.00108	0.0012	0.00128	0.00133	0.00133	0.00129	0.00122
	--	--	--	--	--	--	--	--	--	--	--	--	--	--	--	--	--	--	--		1886	-0.00127	-0.00116	-0.00101	-0.000825191	-0.000619085	-0.000394169	-0.000157277	8.43942e-05	0.000323501	0.000552779	0.00076526	0.00095449	0.00111	0.00124	0.00133	0.00138	0.00138	0.00135	0.00127
	--	--	--	--	--	--	--	--	--	--	--	--	--	--	--	--	--	--	--		1884	-0.00131	-0.0012	-0.00104	-0.000857041	-0.00064588	-0.000415093	-0.000171694	7.69216e-05	0.0003232	0.000559658	0.000779112	0.000974892	0.00114	0.00127	0.00137	0.00142	0.00142	0.00139	0.00131
	--	--	--	--	--	--	--	--	--	--	--	--	--	--	--	--	--	--	--		1882	-0.00133	-0.00122	-0.00106	-0.00087443	-0.000660534	-0.000426569	-0.000179643	7.27419e-05	0.000322916	0.000563279	0.000786527	0.000985877	0.00116	0.00129	0.00138	0.00144	0.00145	0.00141	0.00133
	--	--	--	--	--	--	--	--	--	--	--	--	--	--	--	--	--	--	--		1880	-0.00135	-0.00123	-0.00108	-0.000887243	-0.0006703	-0.000432991	-0.000182526	7.34859e-05	0.000327264	0.000571099	0.000797582	0.00099983	0.00117	0.00131	0.0014	0.00146	0.00147	0.00143	0.00135
	--	--	--	--	--	--	--	--	--	--	--	--	--	--	--	--	--	--	--		1878	-0.00136	-0.00124	-0.00108	-0.000892715	-0.000673685	-0.000434186	-0.000181494	7.67132e-05	0.000332589	0.000578359	0.000806556	0.00101	0.00118	0.00132	0.00142	0.00147	0.00148	0.00144	0.00136
	--	--	--	--	--	--	--	--	--	--	--	--	--	--	--	--	--	--	--		1876	-0.00137	-0.00125	-0.00109	-0.000898917	-0.000680151	-0.000440719	-0.000187895	7.0637e-05	0.000327023	0.000573473	0.000802498	0.00101	0.00118	0.00132	0.00142	0.00147	0.00148	0.00145	0.00137
	--	--	--	--	--	--	--	--	--	--	--	--	--	--	--	--	--	--	--		1874	-0.00137	-0.00125	-0.0011	-0.000908452	-0.000691238	-0.000453021	-0.000201039	5.70518e-05	0.000313409	0.000560243	0.000790054	0.000995861	0.00117	0.00131	0.00141	0.00147	0.00148	0.00145	0.00137
	--	--	--	--	--	--	--	--	--	--	--	--	--	--	--	--	--	--	--		1873	-0.00137	-0.00126	-0.0011	-0.000913709	-0.000698086	-0.000461253	-0.000210404	4.68377e-05	0.000302656	0.000549279	0.000779212	0.000985468	0.00116	0.0013	0.0014	0.00146	0.00148	0.00145	0.00137
	--	--	--	--	--	--	--	--	--	--	--	--	--	--	--	--	--	--	--		1871	-0.00138	-0.00126	-0.00111	-0.000919959	-0.000704957	-0.000468535	-0.000217877	3.9401e-05	0.000295482	0.000542585	0.000773202	0.000980325	0.00116	0.0013	0.0014	0.00146	0.00148	0.00145	0.00138
	--	--	--	--	--	--	--	--	--	--	--	--	--	--	--	--	--	--	--		1869	-0.00138	-0.00127	-0.00111	-0.000927226	-0.000711559	-0.00047427	-0.000222572	3.58899e-05	0.000293261	0.000541721	0.000773722	0.000982213	0.00116	0.0013	0.00141	0.00147	0.00149	0.00146	0.00138
	--	--	--	--	--	--	--	--	--	--	--	--	--	--	--	--	--	--	--		1867	-0.00139	-0.00127	-0.00112	-0.000931326	-0.000714388	-0.000475743	-0.000222643	3.72218e-05	0.000295956	0.000545697	0.000778858	0.000988353	0.00117	0.00131	0.00142	0.00148	0.00149	0.00146	0.00139
	--	--	--	--	--	--	--	--	--	--	--	--	--	--	--	--	--	--	--		1865	-0.00138	-0.00126	-0.00111	-0.000921762	-0.000705761	-0.000468315	-0.00021664	4.16178e-05	0.000298611	0.000546531	0.000777845	0.000985524	0.00116	0.00131	0.00141	0.00147	0.00148	0.00145	0.00138
	--	--	--	--	--	--	--	--	--	--	--	--	--	--	--	--	--	--	--		1863	-0.00136	-0.00125	-0.00109	-0.000904882	-0.000690493	-0.000455123	-0.000205925	4.95307e-05	0.000303481	0.00054821	0.000776282	0.000980767	0.00116	0.0013	0.0014	0.00145	0.00147	0.00144	0.00136
	--	--	--	--	--	--	--	--	--	--	--	--	--	--	--	--	--	--	--		1861	-0.00135	-0.00124	-0.00108	-0.000895147	-0.000680602	-0.000445378	-0.000196621	5.81095e-05	0.000311075	0.000554588	0.000781251	0.000984175	0.00116	0.0013	0.00139	0.00145	0.00146	0.00143	0.00135
	--	--	--	--	--	--	--	--	--	--	--	--	--	--	--	--	--	--	--		1859	-0.00135	-0.00123	-0.00108	-0.000890012	-0.000674207	-0.000437916	-0.000188319	6.69992e-05	0.000320282	0.000563833	0.000790253	0.000992661	0.00116	0.0013	0.0014	0.00145	0.00146	0.00143	0.00135
	--	--	--	--	--	--	--	--	--	--	--	--	--	--	--	--	--	--	--		1857	-0.00136	-0.00124	-0.00108	-0.000894566	-0.000677459	-0.000439768	-0.000188715	6.80726e-05	0.000322792	0.000567703	0.000795365	0.00099886	0.00117	0.00131	0.00141	0.00146	0.00147	0.00144	0.00136
	--	--	--	--	--	--	--	--	--	--	--	--	--	--	--	--	--	--	--		1855	-0.00137	-0.00125	-0.0011	-0.000905635	-0.000687211	-0.000447907	-0.000194993	6.38454e-05	0.000320744	0.000567897	0.000797795	0.001	0.00118	0.00132	0.00142	0.00147	0.00149	0.00145	0.00137
	--	--	--	--	--	--	--	--	--	--	--	--	--	--	--	--	--	--	--		1853	-0.00138	-0.00126	-0.0011	-0.000910554	-0.000691353	-0.000451145	-0.00019723	6.26784e-05	0.000320682	0.000568942	0.000799915	0.00101	0.00118	0.00132	0.00142	0.00148	0.00149	0.00146	0.00138
	--	--	--	--	--	--	--	--	--	--	--	--	--	--	--	--	--	--	--		1851	-0.00137	-0.00126	-0.0011	-0.000906972	-0.000688665	-0.000449433	-0.000196545	6.2315e-05	0.000319281	0.000566547	0.000796597	0.001	0.00118	0.00132	0.00142	0.00147	0.00149	0.00145	0.00137
	--	--	--	--	--	--	--	--	--	--	--	--	--	--	--	--	--	--	--		1849	-0.00137	-0.00125	-0.00109	-0.000903158	-0.000685677	-0.000447363	-0.000195455	6.23916e-05	0.000318342	0.00056462	0.000793743	0.000998748	0.00117	0.00131	0.00141	0.00147	0.00148	0.00145	0.00137
	--	--	--	--	--	--	--	--	--	--	--	--	--	--	--	--	--	--	--		1848	-0.00137	-0.00125	-0.00109	-0.000902778	-0.000685441	-0.000447277	-0.000195523	6.21718e-05	0.000317978	0.000564122	0.000793126	0.000998031	0.00117	0.00131	0.00141	0.00147	0.00148	0.00145	0.00137
	--	--	--	--	--	--	--	--	--	--	--	--	--	--	--	--	--	--	--		1846	-0.00137	-0.00125	-0.0011	-0.00090838	-0.000691081	-0.000452784	-0.000200729	5.74243e-05	0.000313833	0.000560707	0.000790543	0.000996359	0.00117	0.00131	0.00141	0.00147	0.00148	0.00145	0.00137
	--	--	--	--	--	--	--	--	--	--	--	--	--	--	--	--	--	--	--		1844	-0.00138	-0.00126	-0.00111	-0.000916186	-0.000698042	-0.000458689	-0.000205399	5.41319e-05	0.000312018	0.000560424	0.000791801	0.000999121	0.00118	0.00132	0.00142	0.00148	0.00149	0.00146	0.00138
	--	--	--	--	--	--	--	--	--	--	--	--	--	--	--	--	--	--	--		1842	-0.0014	-0.00128	-0.00112	-0.000929452	-0.000709201	-0.0004674	-0.000211398	5.10272e-05	0.000311902	0.0005633	0.000797582	0.00101	0.00119	0.00133	0.00143	0.00149	0.00151	0.00148	0.0014
	--	--	--	--	--	--	--	--	--	--	--	--	--	--	--	--	--	--	--		1840	-0.00143	-0.00131	-0.00115	-0.00095086	-0.000726161	-0.000479398	-0.000218069	4.98864e-05	0.000316326	0.000573154	0.000812567	0.00103	0.00121	0.00136	0.00146	0.00152	0.00154	0.00151	0.00143
	--	--	--	--	--	--	--	--	--	--	--	--	--	--	--	--	--	--	--		1838	-0.00147	-0.00134	-0.00118	-0.000980282	-0.000750235	-0.000497391	-0.000229435	4.54921e-05	0.000319037	0.000582889	0.000829029	0.00105	0.00124	0.00139	0.0015	0.00156	0.00158	0.00155	0.00147
	--	--	--	--	--	--	--	--	--	--	--	--	--	--	--	--	--	--	--		1836	-0.00151	-0.00138	-0.00122	-0.00101	-0.000780394	-0.000523041	-0.000249796	3.10392e-05	0.000310931	0.000581376	0.000834155	0.00106	0.00126	0.00141	0.00153	0.0016	0.00161	0.00158	0.00151
	--	--	--	--	--	--	--	--	--	--	--	--	--	--	--	--	--	--	--		1834	-0.00153	-0.00141	-0.00124	-0.00104	-0.000805211	-0.000545423	-0.000269061	1.54753e-05	0.000299542	0.000574507	0.000832015	0.00106	0.00126	0.00143	0.00154	0.00162	0.00164	0.00161	0.00153
	--	--	--	--	--	--	--	--	--	--	--	--	--	--	--	--	--	--	--		1832	-0.00155	-0.00143	-0.00126	-0.00106	-0.000822657	-0.000562221	-0.000284703	1.46643e-06	0.000287591	0.000564977	0.000825197	0.00106	0.00126	0.00143	0.00155	0.00162	0.00165	0.00162	0.00155
	--	--	--	--	--	--	--	--	--	--	--	--	--	--	--	--	--	--	--		1830	-0.00157	-0.00145	-0.00128	-0.00108	-0.000839429	-0.000576599	-0.00029625	-6.89857e-06	0.000282662	0.000563634	0.00082748	0.00107	0.00127	0.00144	0.00156	0.00164	0.00167	0.00164	0.00157
	--	--	--	--	--	--	--	--	--	--	--	--	--	--	--	--	--	--	--		1828	-0.00159	-0.00147	-0.0013	-0.00109	-0.000853239	-0.000586502	-0.000301944	-8.21208e-06	0.000285769	0.000571068	0.000839015	0.00108	0.00129	0.00146	0.00159	0.00167	0.00169	0.00167	0.00159
	--	--	--	--	--	--	--	--	--	--	--	--	--	--	--	--	--	--	--		1826	-0.00161	-0.00149	-0.00132	-0.00111	-0.000861249	-0.000590286	-0.000301388	-3.33217e-06	0.000294825	0.000584024	0.000855477	0.0011	0.00131	0.00149	0.00161	0.00169	0.00172	0.00169	0.00161
	--	--	--	--	--	--	--	--	--	--	--	--	--	--	--	--	--	--	--		1824	-0.00163	-0.0015	-0.00133	-0.00111	-0.00086433	-0.000588762	-0.000295305	7.1242e-06	0.000309337	0.000602151	0.000876669	0.00112	0.00134	0.00151	0.00164	0.00172	0.00174	0.00171	0.00163
	--	--	--	--	--	--	--	--	--	--	--	--	--	--	--	--	--	--	--		1822	-0.00166	-0.00152	-0.00134	-0.00112	-0.000868401	-0.000587375	-0.000288503	1.91362e-05	0.000326194	0.00062334	0.000901546	0.00115	0.00137	0.00154	0.00167	0.00175	0.00177	0.00174	0.00166
	--	--	--	--	--	--	--	--	--	--	--	--	--	--	--	--	--	--	--		1821	-0.00169	-0.00155	-0.00136	-0.00114	-0.000876214	-0.000588301	-0.000282513	3.18595e-05	0.000345264	0.000648177	0.000931396	0.00119	0.00141	0.00158	0.00171	0.00179	0.00181	0.00177	0.00169
	--	--	--	--	--	--	--	--	--	--	--	--	--	--	--	--	--	--	--		1819	-0.00172	-0.00158	-0.00139	-0.00115	-0.000887292	-0.000593625	-0.000281921	3.83489e-05	0.000357454	0.000665698	0.000953715	0.00121	0.00143	0.00161	0.00174	0.00182	0.00184	0.00181	0.00172
	--	--	--	--	--	--	--	--	--	--	--	--	--	--	--	--	--	--	--		1817	-0.00174	-0.0016	-0.00141	-0.00117	-0.000903134	-0.000606219	-0.000290884	3.32888e-05	0.00035645	0.000668782	0.000960792	0.00122	0.00145	0.00163	0.00176	0.00184	0.00186	0.00183	0.00174
	--	--	--	--	--	--	--	--	--	--	--	--	--	--	--	--	--	--	--		1815	-0.00176	-0.00162	-0.00143	-0.00119	-0.000921783	-0.000622369	-0.000304044	2.35184e-05	0.000350367	0.000666569	0.000962518	0.00123	0.00146	0.00164	0.00178	0.00186	0.00188	0.00185	0.00176
	--	--	--	--	--	--	--	--	--	--	--	--	--	--	--	--	--	--	--		1813	-0.00179	-0.00165	-0.00145	-0.00122	-0.00094359	-0.000641749	-0.00032041	1.06658e-05	0.000341417	0.000661795	0.000962064	0.00123	0.00147	0.00166	0.00179	0.00188	0.00191	0.00187	0.00179
	--	--	--	--	--	--	--	--	--	--	--	--	--	--	--	--	--	--	--		1811	-0.00181	-0.00167	-0.00148	-0.00124	-0.000964627	-0.000659661	-0.000334652	5.24804e-07	0.000335686	0.000660648	0.000965536	0.00124	0.00148	0.00167	0.00181	0.0019	0.00193	0.0019	0.00181
	--	--	--	--	--	--	--	--	--	--	--	--	--	--	--	--	--	--	--		1809	-0.00184	-0.00169	-0.0015	-0.00126	-0.000983867	-0.000676352	-0.000348286	-9.63714e-06	0.000329304	0.00065824	0.000967175	0.00125	0.00149	0.00168	0.00183	0.00192	0.00195	0.00192	0.00184
	--	--	--	--	--	--	--	--	--	--	--	--	--	--	--	--	--	--	--		1807	-0.00186	-0.00172	-0.00152	-0.00128	-0.001	-0.000693394	-0.000362881	-2.1342e-05	0.000320845	0.000653284	0.000965873	0.00125	0.00149	0.00169	0.00184	0.00194	0.00197	0.00194	0.00186
	--	--	--	--	--	--	--	--	--	--	--	--	--	--	--	--	--	--	--		1805	-0.00188	-0.00174	-0.00154	-0.0013	-0.00102	-0.00070816	-0.000375209	-3.08574e-05	0.000314432	0.000650167	0.000966147	0.00125	0.0015	0.0017	0.00186	0.00195	0.00199	0.00196	0.00188
	--	--	--	--	--	--	--	--	--	--	--	--	--	--	--	--	--	--	--		1803	-0.00189	-0.00175	-0.00156	-0.00131	-0.00103	-0.000716097	-0.000380302	-3.2951e-05	0.000315401	0.000654169	0.000973061	0.00126	0.00151	0.00172	0.00187	0.00197	0.002	0.00198	0.00189
	--	--	--	--	--	--	--	--	--	--	--	--	--	--	--	--	--	--	--		1801	-0.00191	-0.00177	-0.00157	-0.00133	-0.00104	-0.000721265	-0.000381336	-2.98206e-05	0.000322601	0.000665221	0.000987628	0.00128	0.00153	0.00174	0.00189	0.00199	0.00203	0.002	0.00191
	--	--	--	--	--	--	--	--	--	--	--	--	--	--	--	--	--	--	--		1799	-0.00193	-0.00179	-0.00159	-0.00134	-0.00105	-0.000725423	-0.000382007	-2.6984e-05	0.000328859	0.00067471	0.001	0.0013	0.00155	0.00176	0.00191	0.00201	0.00205	0.00202	0.00193
	--	--	--	--	--	--	--	--	--	--	--	--	--	--	--	--	--	--	--		1797	-0.00195	-0.0018	-0.0016	-0.00135	-0.00105	-0.000728912	-0.000382314	-2.41003e-05	0.000334846	0.000683618	0.00101	0.00131	0.00157	0.00178	0.00193	0.00203	0.00206	0.00204	0.00195
	--	--	--	--	--	--	--	--	--	--	--	--	--	--	--	--	--	--	--		1795	-0.00197	-0.00182	-0.00161	-0.00135	-0.00106	-0.000730714	-0.000380355	-1.84388e-05	0.000344038	0.000696061	0.00103	0.00133	0.00159	0.0018	0.00195	0.00205	0.00209	0.00206	0.00197
	--	--	--	--	--	--	--	--	--	--	--	--	--	--	--	--	--	--	--		1794	-0.00199	-0.00183	-0.00163	-0.00137	-0.00107	-0.000734988	-0.000380427	-1.43076e-05	0.000352247	0.000708098	0.00104	0.00135	0.00161	0.00182	0.00198	0.00208	0.00211	0.00208	0.00199
	--	--	--	--	--	--	--	--	--	--	--	--	--	--	--	--	--	--	--		1792	-0.00201	-0.00185	-0.00164	-0.00138	-0.00108	-0.000743381	-0.000385112	-1.51423e-05	0.000355288	0.000714923	0.00105	0.00136	0.00162	0.00184	0.002	0.0021	0.00213	0.0021	0.00201
	--	--	--	--	--	--	--	--	--	--	--	--	--	--	--	--	--	--	--		1790	-0.00203	-0.00187	-0.00166	-0.0014	-0.00109	-0.00075648	-0.000395012	-2.15422e-05	0.000352583	0.000715994	0.00106	0.00137	0.00164	0.00185	0.00202	0.00212	0.00215	0.00212	0.00203
	--	--	--	--	--	--	--	--	--	--	--	--	--	--	--	--	--	--	--		1788	-0.00206	-0.0019	-0.00169	-0.00142	-0.00112	-0.00077498	-0.000410155	-3.2868e-05	0.000345418	0.000713208	0.00106	0.00137	0.00165	0.00187	0.00203	0.00214	0.00218	0.00215	0.00206
	--	--	--	--	--	--	--	--	--	--	--	--	--	--	--	--	--	--	--		1786	-0.00208	-0.00192	-0.00171	-0.00144	-0.00113	-0.000789622	-0.000422133	-4.18173e-05	0.000339769	0.000711031	0.00106	0.00138	0.00165	0.00188	0.00205	0.00215	0.00219	0.00217	0.00208
	--	--	--	--	--	--	--	--	--	--	--	--	--	--	--	--	--	--	--		1784	-0.00209	-0.00193	-0.00172	-0.00145	-0.00114	-0.000793334	-0.000423777	-4.13436e-05	0.000342346	0.000715634	0.00107	0.00139	0.00166	0.00189	0.00206	0.00217	0.00221	0.00218	0.00209
	--	--	--	--	--	--	--	--	--	--	--	--	--	--	--	--	--	--	--		1782	-0.0021	-0.00195	-0.00173	-0.00146	-0.00114	-0.000793789	-0.00042055	-3.45321e-05	0.000352535	0.00072889	0.00108	0.0014	0.00168	0.00191	0.00208	0.00219	0.00223	0.0022	0.0021
	--	--	--	--	--	--	--	--	--	--	--	--	--	--	--	--	--	--	--		1780	-0.00212	-0.00196	-0.00175	-0.00148	-0.00116	-0.000809744	-0.000434178	-4.54198e-05	0.000344718	0.000724383	0.00108	0.00141	0.00169	0.00192	0.00209	0.0022	0.00224	0.00222	0.00212
	--	--	--	--	--	--	--	--	--	--	--	--	--	--	--	--	--	--	--		1778	-0.00214	-0.00198	-0.00177	-0.0015	-0.00118	-0.000828511	-0.000451873	-6.15048e-05	0.000330732	0.00071292	0.00107	0.0014	0.00169	0.00192	0.0021	0.00221	0.00225	0.00223	0.00214
	--	--	--	--	--	--	--	--	--	--	--	--	--	--	--	--	--	--	--		1776	-0.00215	-0.002	-0.00178	-0.00151	-0.0012	-0.000846777	-0.000469996	-7.89339e-05	0.000314526	0.00069843	0.00106	0.00139	0.00168	0.00192	0.0021	0.00221	0.00226	0.00224	0.00215
	--	--	--	--	--	--	--	--	--	--	--	--	--	--	--	--	--	--	--		1774	-0.00216	-0.00201	-0.0018	-0.00153	-0.00122	-0.000865185	-0.000487838	-9.56681e-05	0.000299408	0.000685388	0.00105	0.00138	0.00167	0.00192	0.0021	0.00222	0.00227	0.00225	0.00216
	--	--	--	--	--	--	--	--	--	--	--	--	--	--	--	--	--	--	--		1772	-0.00218	-0.00203	-0.00182	-0.00155	-0.00123	-0.000881658	-0.000502008	-0.000107105	0.000291052	0.000680366	0.00105	0.00139	0.00168	0.00192	0.00211	0.00223	0.00228	0.00227	0.00218
	--	--	--	--	--	--	--	--	--	--	--	--	--	--	--	--	--	--	--		1770	-0.00221	-0.00205	-0.00184	-0.00157	-0.00125	-0.00089923	-0.000516729	-0.000118528	0.000283274	0.00067647	0.00105	0.00139	0.00169	0.00194	0.00212	0.00225	0.0023	0.00229	0.00221
	--	--	--	--	--	--	--	--	--	--	--	--	--	--	--	--	--	--	--		1768	-0.00223	-0.00208	-0.00187	-0.0016	-0.00128	-0.000918149	-0.000531847	-0.000129386	0.000277006	0.000674982	0.00105	0.0014	0.0017	0.00195	0.00214	0.00227	0.00233	0.00232	0.00223
	--	--	--	--	--	--	--	--	--	--	--	--	--	--	--	--	--	--	--		1767	-0.00226	-0.00211	-0.00189	-0.00162	-0.00129	-0.000930358	-0.000539153	-0.000131567	0.000280018	0.000683094	0.00107	0.00142	0.00172	0.00198	0.00217	0.0023	0.00236	0.00235	0.00226
	--	--	--	--	--	--	--	--	--	--	--	--	--	--	--	--	--	--	--		1765	-0.00229	-0.00213	-0.00191	-0.00163	-0.0013	-0.000935398	-0.000539447	-0.000127105	0.000289098	0.000696518	0.00108	0.00144	0.00175	0.002	0.0022	0.00233	0.00239	0.00237	0.00229
	--	--	--	--	--	--	--	--	--	--	--	--	--	--	--	--	--	--	--		1763	-0.00231	-0.00215	-0.00193	-0.00165	-0.00131	-0.000940701	-0.000539614	-0.000122131	0.000299063	0.00071117	0.0011	0.00146	0.00177	0.00203	0.00223	0.00236	0.00241	0.0024	0.00231
	--	--	--	--	--	--	--	--	--	--	--	--	--	--	--	--	--	--	--		1761	-0.00233	-0.00218	-0.00195	-0.00167	-0.00133	-0.00095576	-0.000551249	-0.000129988	0.000295223	0.000711463	0.00111	0.00147	0.00178	0.00205	0.00225	0.00238	0.00244	0.00242	0.00233
	--	--	--	--	--	--	--	--	--	--	--	--	--	--	--	--	--	--	--		1759	-0.00236	-0.0022	-0.00197	-0.00168	-0.00135	-0.000970135	-0.000562872	-0.000138506	0.000290068	0.000709829	0.00111	0.00147	0.00179	0.00206	0.00226	0.00239	0.00246	0.00244	0.00236
	--	--	--	--	--	--	--	--	--	--	--	--	--	--	--	--	--	--	--		1757	-0.00237	-0.00221	-0.00199	-0.0017	-0.00137	-0.000988524	-0.000579992	-0.000153837	0.000276992	0.000699405	0.0011	0.00147	0.00179	0.00206	0.00227	0.0024	0.00247	0.00246	0.00237
	--	--	--	--	--	--	--	--	--	--	--	--	--	--	--	--	--	--	--		1755	-0.00238	-0.00222	-0.002	-0.00172	-0.00138	-0.001	-0.000593925	-0.000167705	0.00026361	0.000686916	0.00109	0.00146	0.00178	0.00205	0.00226	0.0024	0.00247	0.00246	0.00238
	--	--	--	--	--	--	--	--	--	--	--	--	--	--	--	--	--	--	--		1753	-0.00238	-0.00223	-0.002	-0.00172	-0.00139	-0.00101	-0.00059988	-0.000173739	0.000257681	0.000681271	0.00108	0.00145	0.00178	0.00205	0.00226	0.0024	0.00247	0.00246	0.00238
	--	--	--	--	--	--	--	--	--	--	--	--	--	--	--	--	--	--	--		1751	-0.00238	-0.00223	-0.00201	-0.00172	-0.00139	-0.00101	-0.000606614	-0.000181086	0.000249944	0.000673379	0.00108	0.00145	0.00177	0.00205	0.00226	0.0024	0.00247	0.00246	0.00238
	--	--	--	--	--	--	--	--	--	--	--	--	--	--	--	--	--	--	--		1749	-0.00238	-0.00223	-0.00201	-0.00173	-0.0014	-0.00102	-0.000612764	-0.000187067	0.000244314	0.000668271	0.00107	0.00144	0.00177	0.00204	0.00226	0.0024	0.00247	0.00246	0.00238
	--	--	--	--	--	--	--	--	--	--	--	--	--	--	--	--	--	--	--		1747	-0.0024	-0.00224	-0.00202	-0.00174	-0.00141	-0.00103	-0.000621057	-0.000193571	0.000239796	0.000665878	0.00107	0.00145	0.00177	0.00205	0.00226	0.00241	0.00248	0.00247	0.0024
	--	--	--	--	--	--	--	--	--	--	--	--	--	--	--	--	--	--	--		1745	-0.00241	-0.00226	-0.00204	-0.00176	-0.00142	-0.00104	-0.000628719	-0.000198691	0.000237373	0.000666225	0.00107	0.00145	0.00178	0.00206	0.00228	0.00242	0.00249	0.00249	0.00241
	--	--	--	--	--	--	--	--	--	--	--	--	--	--	--	--	--	--	--		1743	-0.00245	-0.00229	-0.00207	-0.00178	-0.00144	-0.00105	-0.000633578	-0.000196332	0.00024688	0.000682591	0.0011	0.00148	0.00182	0.0021	0.00232	0.00246	0.00254	0.00253	0.00245
	--	--	--	--	--	--	--	--	--	--	--	--	--	--	--	--	--	--	--		1741	-0.00249	-0.00233	-0.0021	-0.00181	-0.00146	-0.00106	-0.000637803	-0.00019244	0.000258771	0.000702119	0.00112	0.00151	0.00185	0.00214	0.00236	0.00251	0.00258	0.00258	0.00249
	--	--	--	--	--	--	--	--	--	--	--	--	--	--	--	--	--	--	--		1740	-0.00253	-0.00237	-0.00213	-0.00183	-0.00148	-0.00108	-0.000643829	-0.000191207	0.000267224	0.000717536	0.00115	0.00154	0.00189	0.00218	0.0024	0.00255	0.00262	0.00262	0.00253
	--	--	--	--	--	--	--	--	--	--	--	--	--	--	--	--	--	--	--		1738	-0.00257	-0.0024	-0.00216	-0.00186	-0.0015	-0.0011	-0.000658557	-0.000200168	0.000264302	0.000720742	0.00116	0.00155	0.00191	0.0022	0.00243	0.00258	0.00266	0.00265	0.00257
	--	--	--	--	--	--	--	--	--	--	--	--	--	--	--	--	--	--	--		1736	-0.00258	-0.00242	-0.00218	-0.00188	-0.00152	-0.00111	-0.000669179	-0.000207841	0.000259813	0.000719573	0.00116	0.00156	0.00192	0.00221	0.00244	0.0026	0.00267	0.00267	0.00258
	--	--	--	--	--	--	--	--	--	--	--	--	--	--	--	--	--	--	--		1734	-0.00259	-0.00243	-0.00219	-0.00188	-0.00152	-0.00111	-0.000669634	-0.000206979	0.000261965	0.00072295	0.00116	0.00157	0.00192	0.00222	0.00245	0.00261	0.00268	0.00268	0.00259
	--	--	--	--	--	--	--	--	--	--	--	--	--	--	--	--	--	--	--		1732	-0.00259	-0.00242	-0.00218	-0.00188	-0.00152	-0.00111	-0.000664988	-0.000202681	0.000265784	0.000726173	0.00116	0.00157	0.00192	0.00222	0.00245	0.0026	0.00268	0.00267	0.00259
	--	--	--	--	--	--	--	--	--	--	--	--	--	--	--	--	--	--	--		1730	-0.00258	-0.00241	-0.00217	-0.00187	-0.00151	-0.0011	-0.00065917	-0.000198785	0.000267639	0.000725931	0.00116	0.00156	0.00192	0.00221	0.00244	0.00259	0.00267	0.00266	0.00258
	--	--	--	--	--	--	--	--	--	--	--	--	--	--	--	--	--	--	--		1728	-0.00257	-0.0024	-0.00217	-0.00186	-0.0015	-0.00109	-0.000654039	-0.000194471	0.000271005	0.000728247	0.00116	0.00156	0.00192	0.00221	0.00244	0.00259	0.00266	0.00266	0.00257
	--	--	--	--	--	--	--	--	--	--	--	--	--	--	--	--	--	--	--		1726	-0.00258	-0.00241	-0.00217	-0.00187	-0.0015	-0.00109	-0.000652046	-0.000190304	0.00027722	0.00073632	0.00117	0.00157	0.00193	0.00222	0.00245	0.0026	0.00268	0.00267	0.00258
	--	--	--	--	--	--	--	--	--	--	--	--	--	--	--	--	--	--	--		1724	-0.00259	-0.00242	-0.00218	-0.00187	-0.0015	-0.00109	-0.000649738	-0.000185837	0.00028371	0.000744638	0.00118	0.00159	0.00194	0.00223	0.00246	0.00261	0.00269	0.00268	0.00259
	--	--	--	--	--	--	--	--	--	--	--	--	--	--	--	--	--	--	--		1722	-0.00259	-0.00242	-0.00218	-0.00187	-0.00151	-0.0011	-0.000655576	-0.000192763	0.000275907	0.000736194	0.00117	0.00158	0.00193	0.00223	0.00245	0.00261	0.00268	0.00267	0.00259
	--	--	--	--	--	--	--	--	--	--	--	--	--	--	--	--	--	--	--		1720	-0.00258	-0.00242	-0.00218	-0.00188	-0.00151	-0.00111	-0.000664691	-0.000202921	0.000265015	0.000724899	0.00116	0.00157	0.00192	0.00222	0.00245	0.0026	0.00268	0.00267	0.00258
	--	--	--	--	--	--	--	--	--	--	--	--	--	--	--	--	--	--	--		1718	-0.00259	-0.00243	-0.00219	-0.00189	-0.00152	-0.00112	-0.00067661	-0.000215141	0.000252864	0.000713187	0.00115	0.00156	0.00191	0.00221	0.00244	0.0026	0.00268	0.00267	0.00259
	--	--	--	--	--	--	--	--	--	--	--	--	--	--	--	--	--	--	--		1716	-0.00259	-0.00243	-0.00219	-0.00189	-0.00153	-0.00112	-0.00068087	-0.000219928	0.000247696	0.000707794	0.00115	0.00155	0.00191	0.00221	0.00244	0.00259	0.00267	0.00267	0.00259
	--	--	--	--	--	--	--	--	--	--	--	--	--	--	--	--	--	--	--		1714	-0.00259	-0.00243	-0.00219	-0.00189	-0.00153	-0.00112	-0.000683923	-0.000222382	0.000245916	0.000706741	0.00115	0.00155	0.00191	0.00221	0.00244	0.0026	0.00268	0.00268	0.00259
	--	--	--	--	--	--	--	--	--	--	--	--	--	--	--	--	--	--	--		1713	-0.00259	-0.00243	-0.0022	-0.00189	-0.00153	-0.00113	-0.000688143	-0.000226853	0.000241331	0.000702181	0.00114	0.00155	0.0019	0.0022	0.00244	0.0026	0.00268	0.00268	0.00259
	--	--	--	--	--	--	--	--	--	--	--	--	--	--	--	--	--	--	--		1711	-0.00259	-0.00242	-0.00219	-0.00189	-0.00153	-0.00112	-0.000683757	-0.000223422	0.000243703	0.000703422	0.00114	0.00155	0.0019	0.0022	0.00243	0.00259	0.00267	0.00267	0.00259
	--	--	--	--	--	--	--	--	--	--	--	--	--	--	--	--	--	--	--		1709	-0.00259	-0.00243	-0.00219	-0.00189	-0.00153	-0.00112	-0.000682305	-0.000220491	0.000248024	0.000709002	0.00115	0.00155	0.00191	0.00221	0.00244	0.0026	0.00268	0.00268	0.00259
	--	--	--	--	--	--	--	--	--	--	--	--	--	--	--	--	--	--	--		1707	-0.00261	-0.00245	-0.00221	-0.00191	-0.00155	-0.00114	-0.000693556	-0.000229442	0.000241643	0.000705386	0.00115	0.00156	0.00192	0.00222	0.00245	0.00261	0.00269	0.00269	0.00261
	--	--	--	--	--	--	--	--	--	--	--	--	--	--	--	--	--	--	--		1705	-0.00261	-0.00245	-0.00222	-0.00192	-0.00156	-0.00115	-0.000710693	-0.000247885	0.000222454	0.000686035	0.00113	0.00154	0.0019	0.0022	0.00244	0.0026	0.00269	0.00269	0.00261
	--	--	--	--	--	--	--	--	--	--	--	--	--	--	--	--	--	--	--		1703	-0.0026	-0.00245	-0.00222	-0.00193	-0.00157	-0.00117	-0.000736446	-0.00027705	0.000190765	0.000652783	0.00109	0.0015	0.00187	0.00217	0.00241	0.00258	0.00267	0.00268	0.0026
	--	--	--	--	--	--	--	--	--	--	--	--	--	--	--	--	--	--	--		1701	-0.00261	-0.00246	-0.00224	-0.00195	-0.00159	-0.00119	-0.000756475	-0.000296638	0.000172213	0.000635831	0.00108	0.00149	0.00186	0.00217	0.00241	0.00258	0.00267	0.00268	0.00261
	--	--	--	--	--	--	--	--	--	--	--	--	--	--	--	--	--	--	--		1699	-0.00264	-0.00249	-0.00227	-0.00197	-0.00161	-0.00121	-0.00076545	-0.000300257	0.000174059	0.000643086	0.00109	0.00151	0.00188	0.00219	0.00244	0.00261	0.00271	0.00272	0.00264
	--	--	--	--	--	--	--	--	--	--	--	--	--	--	--	--	--	--	--		1697	-0.00268	-0.00252	-0.00229	-0.00199	-0.00162	-0.00121	-0.000762877	-0.00029062	0.000190467	0.000665767	0.00112	0.00154	0.00192	0.00223	0.00248	0.00265	0.00275	0.00275	0.00268
	--	--	--	--	--	--	--	--	--	--	--	--	--	--	--	--	--	--	--		1695	-0.0027	-0.00254	-0.0023	-0.00199	-0.00163	-0.00121	-0.000752155	-0.000274494	0.000211508	0.000691083	0.00115	0.00157	0.00195	0.00227	0.00251	0.00268	0.00277	0.00278	0.0027
	--	--	--	--	--	--	--	--	--	--	--	--	--	--	--	--	--	--	--		1693	-0.0027	-0.00254	-0.0023	-0.00198	-0.00161	-0.00119	-0.000735504	-0.000256417	0.00023046	0.000710335	0.00117	0.00159	0.00197	0.00228	0.00253	0.00269	0.00278	0.00278	0.0027
	--	--	--	--	--	--	--	--	--	--	--	--	--	--	--	--	--	--	--		1691	-0.00269	-0.00252	-0.00228	-0.00196	-0.00159	-0.00117	-0.000714844	-0.000237061	0.000247924	0.000725376	0.00118	0.0016	0.00197	0.00228	0.00252	0.00269	0.00277	0.00277	0.00269
	--	--	--	--	--	--	--	--	--	--	--	--	--	--	--	--	--	--	--		1689	-0.00267	-0.0025	-0.00226	-0.00195	-0.00158	-0.00116	-0.000703371	-0.000227646	0.000254996	0.00072989	0.00118	0.0016	0.00197	0.00228	0.00252	0.00268	0.00276	0.00276	0.00267
	--	--	--	--	--	--	--	--	--	--	--	--	--	--	--	--	--	--	--		1687	-0.00265	-0.00248	-0.00224	-0.00193	-0.00156	-0.00115	-0.000696115	-0.000224153	0.000254621	0.000725658	0.00117	0.00159	0.00195	0.00226	0.0025	0.00266	0.00274	0.00273	0.00265
	--	--	--	--	--	--	--	--	--	--	--	--	--	--	--	--	--	--	--		1686	-0.00263	-0.00246	-0.00222	-0.00192	-0.00155	-0.00114	-0.000691867	-0.000223928	0.000250814	0.000717936	0.00116	0.00157	0.00194	0.00224	0.00247	0.00263	0.00271	0.00271	0.00263
	--	--	--	--	--	--	--	--	--	--	--	--	--	--	--	--	--	--	--		1684	-0.00262	-0.00246	-0.00222	-0.00191	-0.00155	-0.00114	-0.000693108	-0.000226658	0.000246679	0.000712521	0.00116	0.00157	0.00193	0.00223	0.00247	0.00263	0.00271	0.0027	0.00262
	--	--	--	--	--	--	--	--	--	--	--	--	--	--	--	--	--	--	--		1682	-0.00264	-0.00248	-0.00224	-0.00193	-0.00156	-0.00115	-0.000699172	-0.000228534	0.000249048	0.000719063	0.00117	0.00158	0.00194	0.00225	0.00249	0.00265	0.00273	0.00273	0.00264
	--	--	--	--	--	--	--	--	--	--	--	--	--	--	--	--	--	--	--		1680	-0.00269	-0.00253	-0.00228	-0.00196	-0.00159	-0.00117	-0.000708081	-0.000227959	0.00025909	0.000738267	0.0012	0.00162	0.00199	0.0023	0.00254	0.0027	0.00278	0.00278	0.00269
	--	--	--	--	--	--	--	--	--	--	--	--	--	--	--	--	--	--	--		1678	-0.00272	-0.00255	-0.0023	-0.00199	-0.00161	-0.00118	-0.000713938	-0.000228368	0.00026414	0.000748623	0.00121	0.00164	0.00201	0.00232	0.00257	0.00273	0.00282	0.00281	0.00272
	--	--	--	--	--	--	--	--	--	--	--	--	--	--	--	--	--	--	--		1676	-0.00273	-0.00256	-0.00231	-0.00198	-0.0016	-0.00117	-0.000708589	-0.000221606	0.00027211	0.000757558	0.00122	0.00165	0.00202	0.00233	0.00258	0.00274	0.00282	0.00282	0.00273
	--	--	--	--	--	--	--	--	--	--	--	--	--	--	--	--	--	--	--		1674	-0.00273	-0.00256	-0.0023	-0.00198	-0.0016	-0.00117	-0.000699593	-0.000211243	0.000283526	0.000769679	0.00123	0.00166	0.00203	0.00235	0.00259	0.00275	0.00283	0.00282	0.00273
	--	--	--	--	--	--	--	--	--	--	--	--	--	--	--	--	--	--	--		1672	-0.00273	-0.00255	-0.0023	-0.00197	-0.00159	-0.00116	-0.0006867	-0.000197509	0.000297683	0.00078383	0.00125	0.00167	0.00204	0.00236	0.0026	0.00276	0.00283	0.00283	0.00273
	--	--	--	--	--	--	--	--	--	--	--	--	--	--	--	--	--	--	--		1670	-0.00273	-0.00255	-0.00229	-0.00196	-0.00158	-0.00114	-0.000674307	-0.00018508	0.000309771	0.000795209	0.00126	0.00168	0.00205	0.00236	0.0026	0.00276	0.00283	0.00282	0.00273
	--	--	--	--	--	--	--	--	--	--	--	--	--	--	--	--	--	--	--		1668	-0.00272	-0.00253	-0.00227	-0.00194	-0.00156	-0.00112	-0.000653361	-0.000164456	0.000329446	0.000813338	0.00127	0.00169	0.00206	0.00237	0.0026	0.00276	0.00283	0.00282	0.00272
	--	--	--	--	--	--	--	--	--	--	--	--	--	--	--	--	--	--	--		1666	-0.00271	-0.00252	-0.00226	-0.00193	-0.00154	-0.0011	-0.000626289	-0.000135883	0.000358651	0.000842288	0.0013	0.00172	0.00209	0.00239	0.00262	0.00277	0.00284	0.00282	0.00271
	--	--	--	--	--	--	--	--	--	--	--	--	--	--	--	--	--	--	--		1664	-0.00272	-0.00252	-0.00225	-0.00191	-0.00152	-0.00107	-0.00059771	-0.000103654	0.000393551	0.000878799	0.00134	0.00176	0.00212	0.00242	0.00265	0.00279	0.00285	0.00283	0.00272
	--	--	--	--	--	--	--	--	--	--	--	--	--	--	--	--	--	--	--		1662	-0.00273	-0.00254	-0.00226	-0.00192	-0.00151	-0.00106	-0.000584176	-8.57106e-05	0.000415359	0.000903808	0.00136	0.00178	0.00215	0.00245	0.00268	0.00282	0.00288	0.00285	0.00273
	--	--	--	--	--	--	--	--	--	--	--	--	--	--	--	--	--	--	--		1660	-0.00274	-0.00255	-0.00227	-0.00193	-0.00153	-0.00109	-0.000609068	-0.000111361	0.00038973	0.00087898	0.00134	0.00176	0.00213	0.00243	0.00266	0.00281	0.00288	0.00285	0.00274
	--	--	--	--	--	--	--	--	--	--	--	--	--	--	--	--	--	--	--		1659	-0.00272	-0.00253	-0.00226	-0.00193	-0.00154	-0.0011	-0.000627453	-0.000136296	0.000359003	0.000843393	0.0013	0.00172	0.00209	0.00239	0.00262	0.00277	0.00284	0.00282	0.00272
	--	--	--	--	--	--	--	--	--	--	--	--	--	--	--	--	--	--	--		1657	-0.00269	-0.0025	-0.00224	-0.00192	-0.00153	-0.0011	-0.000630793	-0.000145728	0.000343764	0.000822812	0.00128	0.00169	0.00206	0.00236	0.00259	0.00274	0.00281	0.00279	0.00269
	--	--	--	--	--	--	--	--	--	--	--	--	--	--	--	--	--	--	--		1655	-0.00266	-0.00248	-0.00223	-0.00191	-0.00153	-0.0011	-0.000640449	-0.000161699	0.000321964	0.000795844	0.00125	0.00166	0.00202	0.00232	0.00255	0.0027	0.00277	0.00276	0.00266
	--	--	--	--	--	--	--	--	--	--	--	--	--	--	--	--	--	--	--		1653	-0.00263	-0.00246	-0.00221	-0.00189	-0.00152	-0.0011	-0.000644553	-0.000171451	0.00030686	0.000775848	0.00122	0.00163	0.00199	0.00229	0.00252	0.00267	0.00274	0.00273	0.00263
	--	--	--	--	--	--	--	--	--	--	--	--	--	--	--	--	--	--	--		1651	-0.00262	-0.00245	-0.0022	-0.00189	-0.00151	-0.0011	-0.000647163	-0.000177317	0.000297917	0.000764099	0.00121	0.00161	0.00197	0.00227	0.0025	0.00265	0.00272	0.00271	0.00262
	--	--	--	--	--	--	--	--	--	--	--	--	--	--	--	--	--	--	--		1649	-0.00261	-0.00244	-0.00219	-0.00187	-0.0015	-0.00109	-0.000635606	-0.000166462	0.000307739	0.00077259	0.00121	0.00162	0.00197	0.00227	0.0025	0.00265	0.00272	0.0027	0.00261
	--	--	--	--	--	--	--	--	--	--	--	--	--	--	--	--	--	--	--		1647	-0.00261	-0.00243	-0.00218	-0.00186	-0.00148	-0.00106	-0.000610132	-0.000138389	0.00033756	0.000803252	0.00124	0.00165	0.002	0.00229	0.00252	0.00266	0.00273	0.00271	0.00261
	--	--	--	--	--	--	--	--	--	--	--	--	--	--	--	--	--	--	--		1645	-0.00262	-0.00244	-0.00218	-0.00185	-0.00147	-0.00105	-0.000588013	-0.000112281	0.000366863	0.000834859	0.00128	0.00168	0.00203	0.00232	0.00255	0.00269	0.00275	0.00273	0.00262
	--	--	--	--	--	--	--	--	--	--	--	--	--	--	--	--	--	--	--		1643	-0.00264	-0.00245	-0.00219	-0.00186	-0.00148	-0.00105	-0.000589331	-0.000110651	0.000371391	0.000842149	0.00129	0.00169	0.00205	0.00234	0.00256	0.00271	0.00277	0.00274	0.00264
	--	--	--	--	--	--	--	--	--	--	--	--	--	--	--	--	--	--	--		1641	-0.00266	-0.00248	-0.00222	-0.00189	-0.00151	-0.00108	-0.000620446	-0.000139842	0.000345012	0.000819382	0.00127	0.00168	0.00204	0.00234	0.00256	0.00271	0.00278	0.00276	0.00266
	--	--	--	--	--	--	--	--	--	--	--	--	--	--	--	--	--	--	--		1639	-0.00271	-0.00252	-0.00226	-0.00193	-0.00155	-0.00111	-0.000640323	-0.000151603	0.000341724	0.000824668	0.00128	0.0017	0.00207	0.00237	0.00261	0.00276	0.00283	0.00281	0.00271
	--	--	--	--	--	--	--	--	--	--	--	--	--	--	--	--	--	--	--		1637	-0.00279	-0.0026	-0.00233	-0.00199	-0.00159	-0.00115	-0.000664737	-0.000162555	0.000344567	0.000841218	0.00131	0.00174	0.00212	0.00244	0.00268	0.00283	0.00291	0.00289	0.00279
	--	--	--	--	--	--	--	--	--	--	--	--	--	--	--	--	--	--	--		1635	-0.00292	-0.00273	-0.00245	-0.0021	-0.00169	-0.00122	-0.000720253	-0.00019556	0.000335075	0.000855529	0.00135	0.0018	0.0022	0.00253	0.00279	0.00296	0.00304	0.00303	0.00292
	--	--	--	--	--	--	--	--	--	--	--	--	--	--	--	--	--	--	--		1633	-0.00316	-0.00295	-0.00266	-0.00228	-0.00184	-0.00134	-0.00079521	-0.000229701	0.000342788	0.000904861	0.00144	0.00193	0.00236	0.00272	0.003	0.00319	0.00328	0.00327	0.00316
	--	--	--	--	--	--	--	--	--	--	--	--	--	--	--	--	--	--	--		1632	-0.00346	-0.00324	-0.00292	-0.00251	-0.00202	-0.00148	-0.000887745	-0.000269756	0.00035643	0.000971786	0.00156	0.0021	0.00257	0.00297	0.00327	0.00348	0.00358	0.00357	0.00346
	--	--	--	--	--	--	--	--	--	--	--	--	--	--	--	--	--	--	--		1630	-0.00379	-0.00356	-0.00321	-0.00277	-0.00224	-0.00165	-0.001	-0.000325825	0.000359707	0.00103	0.00168	0.00227	0.00279	0.00323	0.00357	0.0038	0.00392	0.00392	0.00379
	--	--	--	--	--	--	--	--	--	--	--	--	--	--	--	--	--	--	--		1628	-0.00415	-0.00389	-0.00352	-0.00305	-0.00248	-0.00183	-0.00113	-0.000396116	0.000351138	0.00109	0.00179	0.00244	0.00302	0.0035	0.00388	0.00413	0.00427	0.00427	0.00415
	--	--	--	--	--	--	--	--	--	--	--	--	--	--	--	--	--	--	--		1626	-0.00448	-0.00422	-0.00383	-0.00332	-0.00271	-0.00203	-0.00128	-0.000487166	0.000316598	0.00111	0.00187	0.00257	0.0032	0.00373	0.00414	0.00443	0.00459	0.0046	0.00448
	--	--	--	--	--	--	--	--	--	--	--	--	--	--	--	--	--	--	--		1624	-0.00478	-0.00451	-0.00411	-0.00359	-0.00295	-0.00223	-0.00143	-0.000598646	0.000255213	0.0011	0.00191	0.00267	0.00334	0.00391	0.00437	0.00469	0.00486	0.00489	0.00478
	--	--	--	--	--	--	--	--	--	--	--	--	--	--	--	--	--	--	--		1622	-0.00507	-0.0048	-0.00439	-0.00385	-0.00319	-0.00243	-0.0016	-0.000715031	0.000187184	0.00108	0.00195	0.00275	0.00347	0.00409	0.00458	0.00493	0.00513	0.00518	0.00507
	--	--	--	--	--	--	--	--	--	--	--	--	--	--	--	--	--	--	--		1620	-0.00535	-0.00508	-0.00466	-0.0041	-0.00341	-0.00262	-0.00175	-0.000828925	0.000119422	0.00106	0.00198	0.00283	0.0036	0.00425	0.00478	0.00516	0.00539	0.00545	0.00535
	--	--	--	--	--	--	--	--	--	--	--	--	--	--	--	--	--	--	--		1618	-0.00559	-0.00533	-0.0049	-0.00433	-0.00362	-0.0028	-0.0019	-0.000938176	5.05086e-05	0.00104	0.00199	0.00289	0.0037	0.00439	0.00495	0.00536	0.00561	0.00569	0.00559
	--	--	--	--	--	--	--	--	--	--	--	--	--	--	--	--	--	--	--		1616	-0.00585	-0.00558	-0.00515	-0.00456	-0.00383	-0.00298	-0.00204	-0.00105	-1.50246e-05	0.00102	0.00202	0.00295	0.0038	0.00454	0.00513	0.00557	0.00584	0.00593	0.00585
	--	--	--	--	--	--	--	--	--	--	--	--	--	--	--	--	--	--	--		1614	-0.00611	-0.00584	-0.0054	-0.00479	-0.00404	-0.00316	-0.00218	-0.00114	-6.99577e-05	0.00101	0.00205	0.00304	0.00393	0.0047	0.00533	0.0058	0.00609	0.00619	0.00611
	--	--	--	--	--	--	--	--	--	--	--	--	--	--	--	--	--	--	--		1612	-0.00634	-0.00607	-0.00562	-0.005	-0.00422	-0.00332	-0.00231	-0.00124	-0.000125154	0.000991015	0.00208	0.0031	0.00403	0.00484	0.00549	0.00599	0.0063	0.00642	0.00634
	--	--	--	--	--	--	--	--	--	--	--	--	--	--	--	--	--	--	--		1610	-0.0065	-0.00624	-0.00578	-0.00515	-0.00437	-0.00345	-0.00242	-0.00132	-0.00018591	0.000957964	0.00207	0.00312	0.00408	0.00491	0.0056	0.00611	0.00644	0.00657	0.0065
	--	--	--	--	--	--	--	--	--	--	--	--	--	--	--	--	--	--	--		1608	-0.00658	-0.00632	-0.00587	-0.00524	-0.00445	-0.00353	-0.00249	-0.00139	-0.000235851	0.000921133	0.00205	0.00312	0.00409	0.00494	0.00563	0.00616	0.0065	0.00664	0.00658
	--	--	--	--	--	--	--	--	--	--	--	--	--	--	--	--	--	--	--		1606	-0.00656	-0.00631	-0.00586	-0.00524	-0.00446	-0.00354	-0.00252	-0.00141	-0.000270177	0.000881978	0.00201	0.00307	0.00404	0.00489	0.00559	0.00612	0.00646	0.00661	0.00656
	--	--	--	--	--	--	--	--	--	--	--	--	--	--	--	--	--	--	--		1605	-0.00647	-0.00623	-0.00579	-0.00518	-0.00442	-0.00351	-0.0025	-0.00142	-0.000292416	0.000844312	0.00196	0.00301	0.00397	0.00481	0.0055	0.00603	0.00637	0.00652	0.00647
	--	--	--	--	--	--	--	--	--	--	--	--	--	--	--	--	--	--	--		1603	-0.00634	-0.0061	-0.00568	-0.00508	-0.00433	-0.00345	-0.00246	-0.0014	-0.000293632	0.000820284	0.00191	0.00294	0.00388	0.00471	0.00539	0.0059	0.00624	0.00639	0.00634
	--	--	--	--	--	--	--	--	--	--	--	--	--	--	--	--	--	--	--		1601	-0.00618	-0.00594	-0.00553	-0.00495	-0.00421	-0.00335	-0.00239	-0.00135	-0.000274701	0.000810674	0.00187	0.00288	0.00379	0.00459	0.00525	0.00576	0.00608	0.00623	0.00618
	--	--	--	--	--	--	--	--	--	--	--	--	--	--	--	--	--	--	--		1599	-0.00599	-0.00575	-0.00535	-0.00478	-0.00407	-0.00323	-0.00229	-0.00129	-0.000242384	0.000809379	0.00184	0.00281	0.00369	0.00447	0.00511	0.00559	0.0059	0.00604	0.00599
	--	--	--	--	--	--	--	--	--	--	--	--	--	--	--	--	--	--	--		1597	-0.00579	-0.00556	-0.00516	-0.0046	-0.00391	-0.00309	-0.00219	-0.00121	-0.00020003	0.000816955	0.00181	0.00275	0.0036	0.00434	0.00496	0.00542	0.00572	0.00584	0.00579
	--	--	--	--	--	--	--	--	--	--	--	--	--	--	--	--	--	--	--		1595	-0.00559	-0.00536	-0.00497	-0.00442	-0.00375	-0.00295	-0.00207	-0.00113	-0.000152545	0.00083009	0.00179	0.00269	0.00351	0.00423	0.00481	0.00525	0.00553	0.00565	0.00559
	--	--	--	--	--	--	--	--	--	--	--	--	--	--	--	--	--	--	--		1593	-0.00539	-0.00516	-0.00478	-0.00425	-0.00359	-0.00282	-0.00197	-0.00106	-0.000112869	0.000835093	0.00176	0.00263	0.00342	0.0041	0.00466	0.00508	0.00535	0.00545	0.00539
	--	--	--	--	--	--	--	--	--	--	--	--	--	--	--	--	--	--	--		1591	-0.00515	-0.00493	-0.00456	-0.00405	-0.00342	-0.00268	-0.00186	-0.000987658	-8.35634e-05	0.00082307	0.0017	0.00253	0.00329	0.00394	0.00447	0.00487	0.00512	0.00521	0.00515
	--	--	--	--	--	--	--	--	--	--	--	--	--	--	--	--	--	--	--		1589	-0.00486	-0.00465	-0.0043	-0.00381	-0.00321	-0.00251	-0.00174	-0.000909912	-5.48208e-05	0.000801936	0.00163	0.00242	0.00313	0.00374	0.00424	0.00461	0.00484	0.00493	0.00486
	--	--	--	--	--	--	--	--	--	--	--	--	--	--	--	--	--	--	--		1587	-0.00455	-0.00435	-0.00401	-0.00355	-0.00298	-0.00233	-0.0016	-0.000821474	-1.94867e-05	0.000783092	0.00156	0.00229	0.00295	0.00353	0.00399	0.00433	0.00455	0.00462	0.00455
	--	--	--	--	--	--	--	--	--	--	--	--	--	--	--	--	--	--	--		1585	-0.00425	-0.00405	-0.00373	-0.0033	-0.00276	-0.00214	-0.00146	-0.000727439	2.32771e-05	0.000773285	0.0015	0.00218	0.0028	0.00333	0.00375	0.00407	0.00426	0.00432	0.00425
	--	--	--	--	--	--	--	--	--	--	--	--	--	--	--	--	--	--	--		1583	-0.00397	-0.00378	-0.00347	-0.00305	-0.00255	-0.00196	-0.00132	-0.000634646	6.84306e-05	0.000769428	0.00145	0.00208	0.00265	0.00314	0.00354	0.00382	0.00399	0.00404	0.00397
	--	--	--	--	--	--	--	--	--	--	--	--	--	--	--	--	--	--	--		1581	-0.00374	-0.00355	-0.00325	-0.00286	-0.00237	-0.00181	-0.0012	-0.000552601	0.000112757	0.00077469	0.00141	0.00201	0.00254	0.003	0.00337	0.00363	0.00378	0.00382	0.00374
	--	--	--	--	--	--	--	--	--	--	--	--	--	--	--	--	--	--	--		1579	-0.0036	-0.0034	-0.00311	-0.00272	-0.00224	-0.0017	-0.00111	-0.000477871	0.000163983	0.000800854	0.00141	0.00198	0.00249	0.00293	0.00327	0.00352	0.00365	0.00368	0.0036
	--	--	--	--	--	--	--	--	--	--	--	--	--	--	--	--	--	--	--		1578	-0.00353	-0.00334	-0.00304	-0.00264	-0.00217	-0.00163	-0.00105	-0.000426604	0.000205998	0.000832342	0.00143	0.00199	0.00249	0.00291	0.00324	0.00348	0.00361	0.00362	0.00353
	--	--	--	--	--	--	--	--	--	--	--	--	--	--	--	--	--	--	--		1576	-0.0035	-0.0033	-0.003	-0.0026	-0.00213	-0.00159	-0.001	-0.00038682	0.000242245	0.000863948	0.00146	0.00201	0.0025	0.00291	0.00324	0.00347	0.00359	0.0036	0.0035
	--	--	--	--	--	--	--	--	--	--	--	--	--	--	--	--	--	--	--		1574	-0.00349	-0.00328	-0.00297	-0.00258	-0.0021	-0.00156	-0.000973992	-0.000357776	0.000269312	0.000888216	0.00148	0.00203	0.00251	0.00292	0.00324	0.00346	0.00358	0.00359	0.00349
	--	--	--	--	--	--	--	--	--	--	--	--	--	--	--	--	--	--	--		1572	-0.00344	-0.00323	-0.00293	-0.00253	-0.00206	-0.00152	-0.000939669	-0.000329131	0.000291407	0.000903091	0.00149	0.00203	0.0025	0.00291	0.00322	0.00343	0.00354	0.00355	0.00344
	--	--	--	--	--	--	--	--	--	--	--	--	--	--	--	--	--	--	--		1570	-0.00336	-0.00315	-0.00285	-0.00246	-0.00199	-0.00147	-0.000896239	-0.000298305	0.000308694	0.000906312	0.00148	0.002	0.00247	0.00286	0.00316	0.00336	0.00347	0.00347	0.00336
	--	--	--	--	--	--	--	--	--	--	--	--	--	--	--	--	--	--	--		1568	-0.00328	-0.00307	-0.00277	-0.00238	-0.00192	-0.00141	-0.00084514	-0.000259179	0.000334658	0.000918326	0.00147	0.00199	0.00244	0.00281	0.0031	0.0033	0.0034	0.00339	0.00328
	--	--	--	--	--	--	--	--	--	--	--	--	--	--	--	--	--	--	--		1566	-0.00321	-0.003	-0.00269	-0.00231	-0.00186	-0.00135	-0.000795843	-0.000220405	0.000361731	0.000932875	0.00148	0.00197	0.00241	0.00278	0.00306	0.00324	0.00333	0.00332	0.00321
	--	--	--	--	--	--	--	--	--	--	--	--	--	--	--	--	--	--	--		1564	-0.00312	-0.00291	-0.00261	-0.00224	-0.00179	-0.00129	-0.000755262	-0.000194229	0.000372704	0.000928314	0.00146	0.00194	0.00236	0.00272	0.00299	0.00316	0.00325	0.00323	0.00312
	--	--	--	--	--	--	--	--	--	--	--	--	--	--	--	--	--	--	--		1562	-0.00305	-0.00284	-0.00255	-0.00218	-0.00175	-0.00126	-0.000732762	-0.000184129	0.000370099	0.000913082	0.00143	0.0019	0.00231	0.00266	0.00292	0.0031	0.00318	0.00316	0.00305
	--	--	--	--	--	--	--	--	--	--	--	--	--	--	--	--	--	--	--		1560	-0.003	-0.0028	-0.00251	-0.00214	-0.00171	-0.00123	-0.00071274	-0.000171992	0.000373982	0.000908593	0.00142	0.00188	0.00229	0.00262	0.00288	0.00305	0.00313	0.00311	0.003
	--	--	--	--	--	--	--	--	--	--	--	--	--	--	--	--	--	--	--		1558	-0.00297	-0.00277	-0.00249	-0.00213	-0.0017	-0.00123	-0.000711397	-0.000176047	0.000364652	0.000894271	0.0014	0.00186	0.00226	0.0026	0.00285	0.00302	0.0031	0.00308	0.00297
	--	--	--	--	--	--	--	--	--	--	--	--	--	--	--	--	--	--	--		1556	-0.00293	-0.00273	-0.00245	-0.0021	-0.00168	-0.00121	-0.000704366	-0.00017636	0.000357005	0.000879522	0.00138	0.00183	0.00223	0.00256	0.00281	0.00298	0.00306	0.00304	0.00293
	--	--	--	--	--	--	--	--	--	--	--	--	--	--	--	--	--	--	--		1554	-0.0029	-0.0027	-0.00242	-0.00207	-0.00166	-0.00119	-0.000694412	-0.000172832	0.000353999	0.000870075	0.00136	0.00181	0.0022	0.00253	0.00278	0.00294	0.00302	0.003	0.0029
	--	--	--	--	--	--	--	--	--	--	--	--	--	--	--	--	--	--	--		1552	-0.00286	-0.00267	-0.00239	-0.00204	-0.00163	-0.00117	-0.000677467	-0.000161166	0.000360033	0.000870292	0.00135	0.0018	0.00218	0.00251	0.00275	0.00291	0.00299	0.00297	0.00286
	--	--	--	--	--	--	--	--	--	--	--	--	--	--	--	--	--	--	--		1551	-0.00285	-0.00265	-0.00237	-0.00201	-0.0016	-0.00114	-0.000644556	-0.000128862	0.000390749	0.000898486	0.00138	0.00182	0.0022	0.00252	0.00276	0.00291	0.00298	0.00296	0.00285
	--	--	--	--	--	--	--	--	--	--	--	--	--	--	--	--	--	--	--		1549	-0.00281	-0.00261	-0.00233	-0.00198	-0.00157	-0.00111	-0.000619681	-0.000108501	0.000405976	0.000908117	0.00138	0.00182	0.00219	0.0025	0.00274	0.00289	0.00295	0.00293	0.00281
	--	--	--	--	--	--	--	--	--	--	--	--	--	--	--	--	--	--	--		1547	-0.00277	-0.00257	-0.00229	-0.00195	-0.00154	-0.00109	-0.000608127	-0.000105282	0.000400763	0.00089463	0.00136	0.00179	0.00216	0.00246	0.00269	0.00284	0.0029	0.00288	0.00277
	--	--	--	--	--	--	--	--	--	--	--	--	--	--	--	--	--	--	--		1545	-0.00269	-0.0025	-0.00223	-0.00189	-0.0015	-0.00106	-0.000594525	-0.000106317	0.000385121	0.000864857	0.00132	0.00173	0.00209	0.00239	0.00261	0.00276	0.00282	0.0028	0.00269
	--	--	--	--	--	--	--	--	--	--	--	--	--	--	--	--	--	--	--		1543	-0.00259	-0.00241	-0.00215	-0.00183	-0.00145	-0.00103	-0.000580858	-0.000110788	0.000362648	0.000825065	0.00126	0.00166	0.00201	0.0023	0.00251	0.00266	0.00272	0.00269	0.00259
	--	--	--	--	--	--	--	--	--	--	--	--	--	--	--	--	--	--	--		1541	-0.0025	-0.00233	-0.00208	-0.00177	-0.0014	-0.000996261	-0.000558636	-0.000104037	0.000353723	0.000800736	0.00122	0.00161	0.00195	0.00222	0.00243	0.00257	0.00263	0.00261	0.0025
	--	--	--	--	--	--	--	--	--	--	--	--	--	--	--	--	--	--	--		1539	-0.00245	-0.00227	-0.00203	-0.00173	-0.00137	-0.000970165	-0.000542021	-9.74073e-05	0.000350166	0.000787099	0.0012	0.00158	0.00191	0.00218	0.00238	0.00251	0.00257	0.00255	0.00245
	--	--	--	--	--	--	--	--	--	--	--	--	--	--	--	--	--	--	--		1537	-0.00241	-0.00224	-0.002	-0.00169	-0.00134	-0.000946842	-0.000523731	-8.47075e-05	0.00035689	0.000787644	0.00119	0.00156	0.00189	0.00215	0.00235	0.00248	0.00254	0.00251	0.00241
	--	--	--	--	--	--	--	--	--	--	--	--	--	--	--	--	--	--	--		1535	-0.00241	-0.00223	-0.00199	-0.00168	-0.00133	-0.000930346	-0.000506071	-6.64201e-05	0.000375249	0.000805517	0.00121	0.00158	0.0019	0.00216	0.00236	0.00249	0.00254	0.00251	0.00241
	--	--	--	--	--	--	--	--	--	--	--	--	--	--	--	--	--	--	--		1533	-0.00242	-0.00224	-0.002	-0.00169	-0.00133	-0.00092515	-0.000496289	-5.23481e-05	0.000393183	0.000826768	0.00124	0.00161	0.00193	0.00219	0.00239	0.00251	0.00256	0.00253	0.00242
	--	--	--	--	--	--	--	--	--	--	--	--	--	--	--	--	--	--	--		1531	-0.00245	-0.00226	-0.00201	-0.00169	-0.00133	-0.000919248	-0.000484516	-3.50612e-05	0.000415458	0.000853355	0.00127	0.00164	0.00196	0.00223	0.00242	0.00255	0.00259	0.00256	0.00245
	--	--	--	--	--	--	--	--	--	--	--	--	--	--	--	--	--	--	--		1529	-0.00242	-0.00224	-0.00199	-0.00168	-0.00131	-0.0009082	-0.000477082	-3.14676e-05	0.000415103	0.00084906	0.00126	0.00163	0.00195	0.00221	0.0024	0.00252	0.00257	0.00254	0.00242
	--	--	--	--	--	--	--	--	--	--	--	--	--	--	--	--	--	--	--		1527	-0.0024	-0.00222	-0.00197	-0.00166	-0.0013	-0.000899823	-0.000473139	-3.20786e-05	0.000409956	0.000839535	0.00124	0.00161	0.00193	0.00219	0.00238	0.0025	0.00254	0.00251	0.0024
	--	--	--	--	--	--	--	--	--	--	--	--	--	--	--	--	--	--	--		1525	-0.00237	-0.00219	-0.00194	-0.00164	-0.00128	-0.000887107	-0.000465109	-2.89792e-05	0.000408031	0.000832644	0.00123	0.00159	0.00191	0.00216	0.00235	0.00247	0.00251	0.00248	0.00237
	--	--	--	--	--	--	--	--	--	--	--	--	--	--	--	--	--	--	--		1524	-0.00236	-0.00218	-0.00194	-0.00163	-0.00128	-0.000881726	-0.000461007	-2.62815e-05	0.000409243	0.000832333	0.00123	0.00159	0.0019	0.00216	0.00235	0.00246	0.00251	0.00247	0.00236
	--	--	--	--	--	--	--	--	--	--	--	--	--	--	--	--	--	--	--		1522	-0.00239	-0.0022	-0.00195	-0.00164	-0.00128	-0.000883673	-0.000457519	-1.74631e-05	0.000423123	0.000850853	0.00125	0.00162	0.00193	0.00219	0.00238	0.00249	0.00254	0.0025	0.00239
	--	--	--	--	--	--	--	--	--	--	--	--	--	--	--	--	--	--	--		1520	-0.00244	-0.00225	-0.00199	-0.00167	-0.0013	-0.000885137	-0.00044793	2.88677e-06	0.000453616	0.000890562	0.0013	0.00167	0.00199	0.00225	0.00244	0.00256	0.0026	0.00256	0.00244
	--	--	--	--	--	--	--	--	--	--	--	--	--	--	--	--	--	--	--		1518	-0.00248	-0.00229	-0.00202	-0.00169	-0.00131	-0.000885698	-0.000438243	2.25273e-05	0.000482613	0.000928036	0.00135	0.00172	0.00205	0.00231	0.0025	0.00262	0.00265	0.00261	0.00248
	--	--	--	--	--	--	--	--	--	--	--	--	--	--	--	--	--	--	--		1516	-0.00255	-0.00234	-0.00206	-0.00172	-0.00133	-0.000897401	-0.000437084	3.65133e-05	0.000509001	0.000966023	0.00139	0.00178	0.00211	0.00238	0.00257	0.00269	0.00272	0.00268	0.00255
	--	--	--	--	--	--	--	--	--	--	--	--	--	--	--	--	--	--	--		1514	-0.00263	-0.00241	-0.00212	-0.00177	-0.00136	-0.000911225	-0.000434823	5.47918e-05	0.000542741	0.00101	0.00145	0.00185	0.00219	0.00247	0.00266	0.00278	0.00281	0.00276	0.00263
	--	--	--	--	--	--	--	--	--	--	--	--	--	--	--	--	--	--	--		1512	-0.00268	-0.00246	-0.00216	-0.0018	-0.00138	-0.00091613	-0.000427445	7.42288e-05	0.000573647	0.00106	0.00151	0.00191	0.00226	0.00253	0.00273	0.00285	0.00288	0.00283	0.00268
	--	--	--	--	--	--	--	--	--	--	--	--	--	--	--	--	--	--	--		1510	-0.00273	-0.00249	-0.00219	-0.00181	-0.00138	-0.000910661	-0.000411404	0.000100353	0.000609062	0.0011	0.00156	0.00197	0.00232	0.00259	0.0028	0.00291	0.00294	0.00288	0.00273
	--	--	--	--	--	--	--	--	--	--	--	--	--	--	--	--	--	--	--		1508	-0.00278	-0.00254	-0.00222	-0.00183	-0.00139	-0.000909421	-0.000398425	0.000124676	0.00064399	0.00114	0.00161	0.00202	0.00238	0.00266	0.00286	0.00298	0.003	0.00293	0.00278
	--	--	--	--	--	--	--	--	--	--	--	--	--	--	--	--	--	--	--		1506	-0.00282	-0.00257	-0.00225	-0.00185	-0.0014	-0.000903458	-0.000381671	0.000151713	0.000680487	0.00119	0.00166	0.00208	0.00244	0.00272	0.00293	0.00304	0.00306	0.00299	0.00282
	--	--	--	--	--	--	--	--	--	--	--	--	--	--	--	--	--	--	--		1504	-0.00286	-0.0026	-0.00227	-0.00186	-0.0014	-0.000897547	-0.000366671	0.000175347	0.000712037	0.00123	0.0017	0.00213	0.00249	0.00278	0.00298	0.00309	0.00311	0.00303	0.00286
	--	--	--	--	--	--	--	--	--	--	--	--	--	--	--	--	--	--	--		1502	-0.00287	-0.0026	-0.00226	-0.00185	-0.00139	-0.000879844	-0.000345061	0.000200207	0.000739392	0.00126	0.00173	0.00216	0.00252	0.0028	0.003	0.00311	0.00312	0.00304	0.00287
	--	--	--	--	--	--	--	--	--	--	--	--	--	--	--	--	--	--	--		1500	-0.00284	-0.00258	-0.00224	-0.00182	-0.00136	-0.000849361	-0.000315677	0.0002276	0.00076396	0.00128	0.00175	0.00217	0.00253	0.00281	0.003	0.0031	0.00311	0.00302	0.00284
	--	--	--	--	--	--	--	--	--	--	--	--	--	--	--	--	--	--	--		1498	-0.00279	-0.00253	-0.00219	-0.00178	-0.00131	-0.000811357	-0.000283978	0.00025203	0.00078038	0.00129	0.00175	0.00216	0.00251	0.00278	0.00297	0.00306	0.00306	0.00297	0.00279
	--	--	--	--	--	--	--	--	--	--	--	--	--	--	--	--	--	--	--		1497	-0.00272	-0.00246	-0.00212	-0.00171	-0.00126	-0.000762552	-0.000244433	0.000281113	0.000798118	0.00129	0.00174	0.00214	0.00248	0.00274	0.00292	0.00301	0.003	0.00291	0.00272
	--	--	--	--	--	--	--	--	--	--	--	--	--	--	--	--	--	--	--		1495	-0.00265	-0.00238	-0.00204	-0.00164	-0.00119	-0.000704833	-0.000196927	0.000316963	0.000821222	0.0013	0.00174	0.00213	0.00245	0.0027	0.00286	0.00294	0.00293	0.00283	0.00265
	--	--	--	--	--	--	--	--	--	--	--	--	--	--	--	--	--	--	--		1493	-0.00256	-0.0023	-0.00196	-0.00157	-0.00113	-0.000650048	-0.00015354	0.000347634	0.000838245	0.0013	0.00173	0.0021	0.00241	0.00265	0.0028	0.00287	0.00286	0.00275	0.00256
	--	--	--	--	--	--	--	--	--	--	--	--	--	--	--	--	--	--	--		1491	-0.00252	-0.00225	-0.00191	-0.00152	-0.00108	-0.000603673	-0.000111786	0.000383497	0.000867127	0.00132	0.00174	0.00211	0.00241	0.00263	0.00278	0.00284	0.00282	0.00271	0.00252
	--	--	--	--	--	--	--	--	--	--	--	--	--	--	--	--	--	--	--		1489	-0.00252	-0.00225	-0.00191	-0.00151	-0.00106	-0.000580096	-8.35639e-05	0.000415508	0.000901954	0.00136	0.00178	0.00214	0.00244	0.00267	0.00281	0.00287	0.00284	0.00272	0.00252
	--	--	--	--	--	--	--	--	--	--	--	--	--	--	--	--	--	--	--		1487	-0.00256	-0.00228	-0.00193	-0.00152	-0.00107	-0.000576959	-7.09888e-05	0.000437138	0.000931983	0.0014	0.00182	0.00219	0.00249	0.00272	0.00286	0.00292	0.00289	0.00277	0.00256
	--	--	--	--	--	--	--	--	--	--	--	--	--	--	--	--	--	--	--		1485	-0.00261	-0.00233	-0.00197	-0.00155	-0.00108	-0.000581288	-6.46286e-05	0.000453995	0.000958823	0.00143	0.00187	0.00224	0.00255	0.00278	0.00292	0.00298	0.00295	0.00282	0.00261
	--	--	--	--	--	--	--	--	--	--	--	--	--	--	--	--	--	--	--		1483	-0.00268	-0.00239	-0.00202	-0.00159	-0.00111	-0.000593974	-6.32083e-05	0.000469478	0.0009879	0.00148	0.00192	0.00231	0.00262	0.00286	0.003	0.00306	0.00303	0.0029	0.00268
	--	--	--	--	--	--	--	--	--	--	--	--	--	--	--	--	--	--	--		1481	-0.00277	-0.00247	-0.0021	-0.00165	-0.00116	-0.000636316	-9.03282e-05	0.000458404	0.000993208	0.0015	0.00196	0.00236	0.00268	0.00293	0.00309	0.00315	0.00312	0.00299	0.00277
	--	--	--	--	--	--	--	--	--	--	--	--	--	--	--	--	--	--	--		1479	-0.00288	-0.00257	-0.00219	-0.00174	-0.00123	-0.00069309	-0.000131087	0.0004349	0.000987673	0.00151	0.00199	0.0024	0.00275	0.00301	0.00318	0.00325	0.00322	0.0031	0.00288
	--	--	--	--	--	--	--	--	--	--	--	--	--	--	--	--	--	--	--		1477	-0.00297	-0.00266	-0.00227	-0.00181	-0.0013	-0.000745533	-0.000169362	0.000411954	0.000980754	0.00152	0.00201	0.00244	0.0028	0.00307	0.00325	0.00333	0.00331	0.00319	0.00297
	--	--	--	--	--	--	--	--	--	--	--	--	--	--	--	--	--	--	--		1475	-0.00306	-0.00274	-0.00235	-0.00188	-0.00136	-0.00079124	-0.000201633	0.0003941	0.000977859	0.00153	0.00204	0.00248	0.00285	0.00314	0.00333	0.00341	0.0034	0.00328	0.00306
	--	--	--	--	--	--	--	--	--	--	--	--	--	--	--	--	--	--	--		1473	-0.00315	-0.00283	-0.00243	-0.00195	-0.00141	-0.000831765	-0.000227085	0.000384496	0.000984393	0.00155	0.00208	0.00254	0.00292	0.00321	0.00341	0.0035	0.00349	0.00337	0.00315
	--	--	--	--	--	--	--	--	--	--	--	--	--	--	--	--	--	--	--		1471	-0.00322	-0.0029	-0.00249	-0.002	-0.00145	-0.000862427	-0.000244085	0.000381674	0.000995836	0.00158	0.00212	0.00259	0.00298	0.00328	0.00349	0.00358	0.00357	0.00345	0.00322
	--	--	--	--	--	--	--	--	--	--	--	--	--	--	--	--	--	--	--		1470	-0.00328	-0.00295	-0.00254	-0.00204	-0.00148	-0.00088189	-0.000252845	0.000383881	0.00101	0.0016	0.00215	0.00263	0.00303	0.00334	0.00355	0.00364	0.00363	0.00351	0.00328
	--	--	--	--	--	--	--	--	--	--	--	--	--	--	--	--	--	--	--		1468	-0.00331	-0.00297	-0.00255	-0.00205	-0.00148	-0.000876076	-0.000241125	0.000401152	0.00103	0.00163	0.00218	0.00266	0.00306	0.00337	0.00358	0.00368	0.00366	0.00354	0.00331
	--	--	--	--	--	--	--	--	--	--	--	--	--	--	--	--	--	--	--		1466	-0.00329	-0.00295	-0.00252	-0.00201	-0.00144	-0.000830864	-0.000194428	0.000447916	0.00108	0.00167	0.00222	0.0027	0.00309	0.00339	0.00359	0.00368	0.00366	0.00353	0.00329
	--	--	--	--	--	--	--	--	--	--	--	--	--	--	--	--	--	--	--		1464	-0.00326	-0.00291	-0.00248	-0.00198	-0.00141	-0.000801238	-0.000167542	0.000471245	0.0011	0.00169	0.00223	0.0027	0.00309	0.00339	0.00358	0.00366	0.00364	0.0035	0.00326
	--	--	--	--	--	--	--	--	--	--	--	--	--	--	--	--	--	--	--		1462	-0.00323	-0.00289	-0.00247	-0.00196	-0.0014	-0.000798497	-0.000170191	0.000463286	0.00108	0.00167	0.0022	0.00267	0.00306	0.00336	0.00355	0.00363	0.00361	0.00347	0.00323
	--	--	--	--	--	--	--	--	--	--	--	--	--	--	--	--	--	--	--		1460	-0.00322	-0.00288	-0.00246	-0.00196	-0.0014	-0.000802591	-0.000177321	0.000453337	0.00107	0.00165	0.00219	0.00266	0.00304	0.00334	0.00353	0.00362	0.00359	0.00346	0.00322
	--	--	--	--	--	--	--	--	--	--	--	--	--	--	--	--	--	--	--		1458	-0.00323	-0.00289	-0.00247	-0.00197	-0.00141	-0.000807857	-0.000181951	0.000449483	0.00107	0.00165	0.00219	0.00266	0.00304	0.00334	0.00353	0.00362	0.0036	0.00346	0.00323
	--	--	--	--	--	--	--	--	--	--	--	--	--	--	--	--	--	--	--		1456	-0.00324	-0.0029	-0.00247	-0.00197	-0.00141	-0.000810667	-0.000182832	0.000450559	0.00107	0.00166	0.00219	0.00266	0.00305	0.00335	0.00354	0.00363	0.00361	0.00348	0.00324
	--	--	--	--	--	--	--	--	--	--	--	--	--	--	--	--	--	--	--		1454	-0.00324	-0.00291	-0.00248	-0.00198	-0.00142	-0.000820513	-0.000192076	0.000442196	0.00106	0.00165	0.00219	0.00266	0.00305	0.00335	0.00355	0.00364	0.00361	0.00348	0.00324
	--	--	--	--	--	--	--	--	--	--	--	--	--	--	--	--	--	--	--		1452	-0.00325	-0.00292	-0.00249	-0.002	-0.00144	-0.000834355	-0.000206539	0.000427553	0.00105	0.00164	0.00218	0.00265	0.00304	0.00334	0.00354	0.00363	0.00361	0.00349	0.00325
	--	--	--	--	--	--	--	--	--	--	--	--	--	--	--	--	--	--	--		1450	-0.00325	-0.00292	-0.0025	-0.002	-0.00144	-0.000836135	-0.000208299	0.000425866	0.00105	0.00164	0.00218	0.00265	0.00304	0.00334	0.00354	0.00363	0.00361	0.00349	0.00325
	--	--	--	--	--	--	--	--	--	--	--	--	--	--	--	--	--	--	--		1448	-0.00324	-0.00291	-0.00248	-0.00198	-0.00142	-0.000820092	-0.000192407	0.000441123	0.00106	0.00165	0.00219	0.00266	0.00305	0.00335	0.00354	0.00363	0.00361	0.00348	0.00324
	--	--	--	--	--	--	--	--	--	--	--	--	--	--	--	--	--	--	--		1446	-0.00323	-0.00289	-0.00246	-0.00196	-0.0014	-0.000798158	-0.000170577	0.000462187	0.00108	0.00167	0.0022	0.00267	0.00306	0.00335	0.00354	0.00363	0.0036	0.00347	0.00323
	--	--	--	--	--	--	--	--	--	--	--	--	--	--	--	--	--	--	--		1444	-0.00322	-0.00288	-0.00245	-0.00195	-0.00139	-0.00078974	-0.000163626	0.000467459	0.00108	0.00167	0.0022	0.00267	0.00305	0.00335	0.00354	0.00362	0.00359	0.00346	0.00322
	--	--	--	--	--	--	--	--	--	--	--	--	--	--	--	--	--	--	--		1443	-0.0032	-0.00286	-0.00244	-0.00194	-0.00138	-0.000775529	-0.000151167	0.000477788	0.00109	0.00167	0.0022	0.00267	0.00305	0.00334	0.00353	0.00361	0.00358	0.00344	0.0032
	--	--	--	--	--	--	--	--	--	--	--	--	--	--	--	--	--	--	--		1441	-0.00318	-0.00284	-0.00241	-0.00191	-0.00135	-0.00075067	-0.000128414	0.000497744	0.00111	0.00169	0.00221	0.00267	0.00305	0.00333	0.00352	0.00359	0.00356	0.00342	0.00318
	--	--	--	--	--	--	--	--	--	--	--	--	--	--	--	--	--	--	--		1439	-0.00314	-0.0028	-0.00237	-0.00188	-0.00132	-0.0007245	-0.000107158	0.00051344	0.00112	0.00169	0.00221	0.00266	0.00303	0.00331	0.00349	0.00356	0.00353	0.00339	0.00314
	--	--	--	--	--	--	--	--	--	--	--	--	--	--	--	--	--	--	--		1437	-0.00309	-0.00275	-0.00233	-0.00184	-0.00129	-0.000698551	-8.84131e-05	0.000524411	0.00112	0.00168	0.0022	0.00264	0.00301	0.00328	0.00345	0.00352	0.00348	0.00334	0.00309
	--	--	--	--	--	--	--	--	--	--	--	--	--	--	--	--	--	--	--		1435	-0.00304	-0.0027	-0.00228	-0.00179	-0.00125	-0.000668795	-6.69975e-05	0.000536836	0.00112	0.00168	0.00218	0.00262	0.00297	0.00324	0.00341	0.00347	0.00343	0.00329	0.00304
	--	--	--	--	--	--	--	--	--	--	--	--	--	--	--	--	--	--	--		1433	-0.00299	-0.00265	-0.00224	-0.00175	-0.00122	-0.000641945	-4.87471e-05	0.000545932	0.00112	0.00167	0.00216	0.00259	0.00294	0.0032	0.00336	0.00342	0.00338	0.00323	0.00299
	--	--	--	--	--	--	--	--	--	--	--	--	--	--	--	--	--	--	--		1431	-0.00293	-0.0026	-0.00219	-0.00171	-0.00118	-0.000616082	-3.18477e-05	0.000553354	0.00112	0.00166	0.00214	0.00256	0.0029	0.00315	0.00331	0.00337	0.00332	0.00318	0.00293
	--	--	--	--	--	--	--	--	--	--	--	--	--	--	--	--	--	--	--		1429	-0.00289	-0.00256	-0.00215	-0.00168	-0.00115	-0.000592461	-1.51543e-05	0.000562613	0.00112	0.00165	0.00213	0.00254	0.00287	0.00312	0.00327	0.00333	0.00328	0.00313	0.00289
	--	--	--	--	--	--	--	--	--	--	--	--	--	--	--	--	--	--	--		1427	-0.00286	-0.00253	-0.00212	-0.00165	-0.00113	-0.000580509	-8.74729e-06	0.00056328	0.00112	0.00164	0.00211	0.00252	0.00285	0.00309	0.00324	0.00329	0.00324	0.0031	0.00286
	--	--	--	--	--	--	--	--	--	--	--	--	--	--	--	--	--	--	--		1425	-0.00282	-0.0025	-0.0021	-0.00163	-0.00112	-0.000573079	-7.86081e-06	0.000557596	0.00111	0.00162	0.00209	0.00249	0.00282	0.00306	0.0032	0.00326	0.00321	0.00306	0.00282
	--	--	--	--	--	--	--	--	--	--	--	--	--	--	--	--	--	--	--		1423	-0.00279	-0.00247	-0.00207	-0.00161	-0.00111	-0.000566406	-8.27892e-06	0.0005501	0.00109	0.0016	0.00206	0.00246	0.00278	0.00302	0.00316	0.00321	0.00317	0.00302	0.00279
	--	--	--	--	--	--	--	--	--	--	--	--	--	--	--	--	--	--	--		1421	-0.00274	-0.00243	-0.00203	-0.00158	-0.00108	-0.00054422	6.65253e-06	0.000557323	0.00109	0.00159	0.00204	0.00243	0.00275	0.00298	0.00312	0.00317	0.00312	0.00298	0.00274
	--	--	--	--	--	--	--	--	--	--	--	--	--	--	--	--	--	--	--		1419	-0.00269	-0.00238	-0.00199	-0.00154	-0.00105	-0.000521222	2.13709e-05	0.000563315	0.00109	0.00158	0.00202	0.00241	0.00272	0.00294	0.00308	0.00312	0.00307	0.00293	0.00269
	--	--	--	--	--	--	--	--	--	--	--	--	--	--	--	--	--	--	--		1417	-0.00265	-0.00234	-0.00196	-0.00151	-0.00103	-0.00050519	3.00416e-05	0.00056436	0.00108	0.00157	0.002	0.00238	0.00268	0.0029	0.00304	0.00308	0.00303	0.00288	0.00265
	--	--	--	--	--	--	--	--	--	--	--	--	--	--	--	--	--	--	--		1416	-0.00262	-0.0023	-0.00192	-0.00148	-0.000997729	-0.000482444	4.74999e-05	0.000576	0.00109	0.00156	0.002	0.00237	0.00266	0.00288	0.00301	0.00305	0.00299	0.00285	0.00262
	--	--	--	--	--	--	--	--	--	--	--	--	--	--	--	--	--	--	--		1414	-0.00258	-0.00227	-0.00189	-0.00145	-0.000969301	-0.000459068	6.51133e-05	0.000587316	0.00109	0.00156	0.00199	0.00235	0.00264	0.00285	0.00298	0.00301	0.00296	0.00281	0.00258
	--	--	--	--	--	--	--	--	--	--	--	--	--	--	--	--	--	--	--		1412	-0.00253	-0.00222	-0.00185	-0.00142	-0.0009464	-0.000444968	6.99836e-05	0.000582809	0.00108	0.00154	0.00196	0.00231	0.0026	0.0028	0.00293	0.00296	0.0029	0.00276	0.00253
	--	--	--	--	--	--	--	--	--	--	--	--	--	--	--	--	--	--	--		1410	-0.00248	-0.00218	-0.00181	-0.00139	-0.000928231	-0.00043688	6.7746e-05	0.000570313	0.00106	0.00151	0.00192	0.00227	0.00255	0.00275	0.00287	0.0029	0.00284	0.0027	0.00248
	--	--	--	--	--	--	--	--	--	--	--	--	--	--	--	--	--	--	--		1408	-0.00243	-0.00214	-0.00178	-0.00137	-0.000914277	-0.000433534	6.03819e-05	0.000552463	0.00103	0.00147	0.00187	0.00221	0.00249	0.00269	0.00281	0.00284	0.00279	0.00265	0.00243
	--	--	--	--	--	--	--	--	--	--	--	--	--	--	--	--	--	--	--		1406	-0.00238	-0.00209	-0.00174	-0.00134	-0.00090219	-0.000433123	4.9105e-05	0.000529841	0.000994477	0.00143	0.00182	0.00216	0.00243	0.00262	0.00274	0.00277	0.00272	0.00259	0.00238
	--	--	--	--	--	--	--	--	--	--	--	--	--	--	--	--	--	--	--		1404	-0.00232	-0.00204	-0.0017	-0.00131	-0.000879113	-0.000421284	4.93448e-05	0.000518475	0.000971851	0.0014	0.00178	0.0021	0.00237	0.00256	0.00267	0.00271	0.00266	0.00253	0.00232
	--	--	--	--	--	--	--	--	--	--	--	--	--	--	--	--	--	--	--		1402	-0.00226	-0.00199	-0.00165	-0.00127	-0.000845542	-0.000396789	6.40197e-05	0.000522883	0.000965859	0.00138	0.00175	0.00207	0.00233	0.00251	0.00262	0.00265	0.0026	0.00247	0.00226
	--	--	--	--	--	--	--	--	--	--	--	--	--	--	--	--	--	--	--		1400	-0.00221	-0.00194	-0.00161	-0.00123	-0.000816449	-0.0003767	7.44948e-05	0.000523426	0.000956454	0.00136	0.00172	0.00203	0.00228	0.00246	0.00257	0.00259	0.00254	0.00241	0.00221
	--	--	--	--	--	--	--	--	--	--	--	--	--	--	--	--	--	--	--		1398	-0.00216	-0.00189	-0.00157	-0.0012	-0.000793703	-0.000363044	7.86468e-05	0.000517948	0.000941511	0.00134	0.00169	0.00199	0.00224	0.00241	0.00251	0.00254	0.00248	0.00236	0.00216
	--	--	--	--	--	--	--	--	--	--	--	--	--	--	--	--	--	--	--		1396	-0.00212	-0.00186	-0.00154	-0.00118	-0.000775144	-0.000351383	8.30542e-05	0.000514968	0.000931235	0.00132	0.00167	0.00196	0.0022	0.00237	0.00247	0.00249	0.00244	0.00232	0.00212
	--	--	--	--	--	--	--	--	--	--	--	--	--	--	--	--	--	--	--		1394	-0.0021	-0.00184	-0.00153	-0.00117	-0.000769108	-0.000349739	8.0256e-05	0.000507813	0.00091994	0.0013	0.00165	0.00194	0.00218	0.00235	0.00245	0.00247	0.00242	0.00229	0.0021
	--	--	--	--	--	--	--	--	--	--	--	--	--	--	--	--	--	--	--		1392	-0.0021	-0.00185	-0.00154	-0.00118	-0.000789448	-0.000372371	5.60199e-05	0.000482709	0.000894731	0.00128	0.00163	0.00192	0.00216	0.00233	0.00243	0.00246	0.00241	0.00229	0.0021
	--	--	--	--	--	--	--	--	--	--	--	--	--	--	--	--	--	--	--		1390	-0.00214	-0.00189	-0.00158	-0.00122	-0.000827995	-0.000409754	2.09373e-05	0.000450992	0.000867344	0.00126	0.00161	0.00191	0.00216	0.00234	0.00244	0.00248	0.00244	0.00232	0.00214
	--	--	--	--	--	--	--	--	--	--	--	--	--	--	--	--	--	--	--		1389	-0.00218	-0.00193	-0.00162	-0.00127	-0.000869673	-0.00044724	-1.12184e-05	0.000425144	0.000848589	0.00125	0.00161	0.00192	0.00217	0.00236	0.00247	0.00251	0.00248	0.00236	0.00218
	--	--	--	--	--	--	--	--	--	--	--	--	--	--	--	--	--	--	--		1387	-0.00223	-0.00198	-0.00167	-0.00131	-0.00091059	-0.000482411	-3.95736e-05	0.000404466	0.000836216	0.00124	0.00161	0.00193	0.00219	0.00239	0.00251	0.00255	0.00252	0.00241	0.00223
	--	--	--	--	--	--	--	--	--	--	--	--	--	--	--	--	--	--	--		1385	-0.00228	-0.00203	-0.00172	-0.00136	-0.000951093	-0.000517272	-6.7734e-05	0.000383862	0.000823795	0.00124	0.00162	0.00194	0.00221	0.00242	0.00254	0.00259	0.00257	0.00246	0.00228
	--	--	--	--	--	--	--	--	--	--	--	--	--	--	--	--	--	--	--		1383	-0.00233	-0.00208	-0.00177	-0.0014	-0.000994699	-0.000555764	-9.99417e-05	0.000358917	0.00080687	0.00123	0.00162	0.00195	0.00223	0.00244	0.00258	0.00263	0.00261	0.00251	0.00233
	--	--	--	--	--	--	--	--	--	--	--	--	--	--	--	--	--	--	--		1381	-0.00235	-0.00211	-0.0018	-0.00144	-0.00103	-0.00059754	-0.000143086	0.000315717	0.000764926	0.00119	0.00158	0.00192	0.00221	0.00242	0.00256	0.00263	0.00261	0.00252	0.00235
	--	--	--	--	--	--	--	--	--	--	--	--	--	--	--	--	--	--	--		1379	-0.00233	-0.0021	-0.0018	-0.00145	-0.00106	-0.000629443	-0.000183624	0.000267774	0.000711037	0.00113	0.00152	0.00186	0.00215	0.00236	0.00251	0.00258	0.00258	0.00249	0.00233
	--	--	--	--	--	--	--	--	--	--	--	--	--	--	--	--	--	--	--		1377	-0.00229	-0.00207	-0.00179	-0.00145	-0.00107	-0.000652759	-0.000218229	0.000222932	0.000657319	0.00107	0.00145	0.00179	0.00207	0.00229	0.00245	0.00252	0.00252	0.00244	0.00229
	--	--	--	--	--	--	--	--	--	--	--	--	--	--	--	--	--	--	--		1375	-0.00225	-0.00204	-0.00177	-0.00144	-0.00107	-0.000665999	-0.000242537	0.000188295	0.000613405	0.00102	0.0014	0.00173	0.00201	0.00223	0.00238	0.00246	0.00246	0.00239	0.00225
	--	--	--	--	--	--	--	--	--	--	--	--	--	--	--	--	--	--	--		1373	-0.00221	-0.00201	-0.00175	-0.00143	-0.00107	-0.000676187	-0.000262486	0.00015919	0.00057603	0.000975367	0.00135	0.00167	0.00195	0.00217	0.00232	0.00241	0.00241	0.00235	0.00221
	--	--	--	--	--	--	--	--	--	--	--	--	--	--	--	--	--	--	--		1371	-0.00218	-0.00199	-0.00173	-0.00142	-0.00107	-0.000686368	-0.000281413	0.000132094	0.000541587	0.000934624	0.0013	0.00162	0.0019	0.00212	0.00227	0.00236	0.00237	0.00231	0.00218
	--	--	--	--	--	--	--	--	--	--	--	--	--	--	--	--	--	--	--		1369	-0.00213	-0.00194	-0.00169	-0.00139	-0.00105	-0.000678016	-0.000283027	0.000120561	0.000520486	0.000904596	0.00126	0.00158	0.00185	0.00206	0.00222	0.0023	0.00231	0.00226	0.00213
	--	--	--	--	--	--	--	--	--	--	--	--	--	--	--	--	--	--	--		1367	-0.00207	-0.00189	-0.00164	-0.00135	-0.00102	-0.000654758	-0.000270877	0.000121235	0.000509662	0.000882604	0.00123	0.00154	0.0018	0.00201	0.00215	0.00223	0.00225	0.00219	0.00207
	--	--	--	--	--	--	--	--	--	--	--	--	--	--	--	--	--	--	--		1365	-0.00201	-0.00183	-0.00159	-0.00131	-0.000981256	-0.000627307	-0.000254297	0.000126439	0.000503333	0.000864934	0.0012	0.0015	0.00175	0.00195	0.00209	0.00217	0.00218	0.00213	0.00201
	--	--	--	--	--	--	--	--	--	--	--	--	--	--	--	--	--	--	--		1363	-0.00194	-0.00176	-0.00153	-0.00126	-0.000941576	-0.000598152	-0.000236553	0.000132234	0.000497003	0.00084667	0.00117	0.00146	0.0017	0.0019	0.00203	0.0021	0.00211	0.00206	0.00194
	--	--	--	--	--	--	--	--	--	--	--	--	--	--	--	--	--	--	--		1362	-0.00186	-0.00169	-0.00147	-0.00121	-0.000904479	-0.00057536	-0.000228759	0.000124793	0.000474554	0.000809895	0.00112	0.0014	0.00163	0.00182	0.00195	0.00202	0.00203	0.00197	0.00186
	--	--	--	--	--	--	--	--	--	--	--	--	--	--	--	--	--	--	--		1360	-0.00178	-0.00162	-0.00141	-0.00116	-0.000869116	-0.000554959	-0.000223939	0.000113886	0.00044825	0.000768994	0.00107	0.00133	0.00156	0.00173	0.00186	0.00193	0.00194	0.00189	0.00178
	--	--	--	--	--	--	--	--	--	--	--	--	--	--	--	--	--	--	--		1358	-0.0017	-0.00154	-0.00135	-0.00111	-0.000832442	-0.000533824	-0.000218986	0.000102505	0.000420882	0.000726471	0.00101	0.00126	0.00148	0.00165	0.00177	0.00183	0.00184	0.0018	0.0017
	--	--	--	--	--	--	--	--	--	--	--	--	--	--	--	--	--	--	--		1356	-0.00161	-0.00146	-0.00128	-0.00105	-0.000790151	-0.000507426	-0.000209282	9.52199e-05	0.000396829	0.000686381	0.000955077	0.00119	0.0014	0.00156	0.00167	0.00174	0.00175	0.0017	0.00161
	--	--	--	--	--	--	--	--	--	--	--	--	--	--	--	--	--	--	--		1354	-0.00153	-0.00139	-0.00121	-0.00099546	-0.000749481	-0.00048073	-0.000197372	9.19834e-05	0.000378544	0.000653602	0.000908801	0.00114	0.00133	0.00148	0.00159	0.00165	0.00166	0.00162	0.00153
	--	--	--	--	--	--	--	--	--	--	--	--	--	--	--	--	--	--	--		1352	-0.00146	-0.00133	-0.00116	-0.000952459	-0.000716905	-0.000459568	-0.000188266	8.8755e-05	0.00036308	0.000626372	0.000870633	0.00109	0.00127	0.00142	0.00152	0.00158	0.00159	0.00155	0.00146
	--	--	--	--	--	--	--	--	--	--	--	--	--	--	--	--	--	--	--		1350	-0.0007	-0.000635	-0.000555	-0.000454413	-0.000341834	-0.000218868	-8.9252e-05	4.30763e-05	0.000174095	0.000299825	0.000416444	0.00052	0.00061	0.00068	0.000725	0.000755	0.00076	0.00074	0.0007
	--	--	--	--	--	--	--	--	--	--	--	--	--	--	--	--	--	--	--		1348	-0.00066	-0.0006	-0.000525	-0.000430224	-0.000324229	-0.000208382	-8.6204e-05	3.85936e-05	0.000162219	0.000280915	0.000391075	0.000489353	0.000575	0.00064	0.000685	0.00071	0.000715	0.0007	0.00066
	--	--	--	--	--	--	--	--	--	--	--	--	--	--	--	--	--	--	--		1346	-0.00062	-0.000565	-0.000494679	-0.000408128	-0.000309176	-0.00020083	-8.6382e-05	3.0691e-05	0.000146832	0.000258511	0.000362335	0.00045515	0.000535	0.000595	0.00064	0.000665	0.00067	0.000655	0.00062
																					1344	-0.000585	-0.000535	-0.000470117	-0.000389048	-0.000296158	-0.00019427	-8.64785e-05	2.39402e-05	0.000133632	0.000239262	0.000337624	0.000425726	0.0005	0.00056	0.000605	0.00063	0.000635	0.00062	0.000585
																					1342	-0.00056	-0.00051	-0.000449135	-0.000372683	-0.000284906	-0.000188473	-8.6313e-05	1.84691e-05	0.00012269	0.000223183	0.000316895	0.000400979	0.000472878	0.00053	0.00057	0.000595	0.0006	0.00059	0.00056
																					1340	-0.000535	-0.000492143	-0.000432935	-0.000360572	-0.000277254	-0.000185512	-8.81325e-05	1.19246e-05	0.00011162	0.000207922	0.000297908	0.000378842	0.000448264	0.000505	0.000545	0.00057	0.000575	0.000565	0.000535
																					1338	-0.000515	-0.000471718	-0.000415453	-0.000346565	-0.000267147	-0.000179611	-8.66185e-05	9.0065e-06	0.000104358	0.000196538	0.000282747	0.000360364	0.000427032	0.000480724	0.00052	0.000545	0.00055	0.00054	0.000515
																					1336	-0.000498664	-0.000458312	-0.000404035	-0.000337481	-0.000260673	-0.000175944	-8.587e-05	6.81345e-06	9.929e-05	0.00018875	0.000272474	0.000347919	0.000412794	0.000465126	0.000505	0.000525	0.000535	0.000525	0.000498664
																					1335	-0.000494299	-0.000454691	-0.000401267	-0.000335651	-0.000259835	-0.000176126	-8.70645e-05	4.64231e-06	9.6208e-05	0.000184851	0.000267877	0.000342763	0.000407235	0.000459333	0.000497475	0.00052	0.00053	0.00052	0.000494299
																					1333	-0.000495865	-0.000456404	-0.000403076	-0.000337501	-0.000261671	-0.00017789	-8.87045e-05	3.17682e-06	9.49615e-05	0.000183861	0.000267174	0.000342368	0.000407161	0.000459581	0.000498037	0.00052	0.00053	0.00052	0.000495865
																					1331	-0.00049581	-0.000457078	-0.000404458	-0.000339549	-0.000264323	-0.000181066	-9.23065e-05	-7.42885e-07	9.08435e-05	0.00017967	0.000263036	0.00033841	0.000403503	0.000456335	0.000495301	0.00052	0.000525	0.00052	0.00049581
																					1329	-0.000487024	-0.000450241	-0.000399777	-0.000337167	-0.000264312	-0.000183426	-9.69665e-05	-7.56075e-06	8.20745e-05	0.000169217	0.000251217	0.000325584	0.000390057	0.00044268	0.000481852	0.000505	0.000515	0.00051	0.000487024
																					1327	-0.000477608	-0.000444136	-0.000397167	-0.000338131	-0.000268822	-0.000191344	-0.000108053	-2.14777e-05	6.57495e-05	0.000150979	0.000231622	0.000305226	0.000369556	0.000422658	0.000462917	0.000489111	0.0005	0.00049657	0.000477608
																					1325	-0.000469919	-0.00043887	-0.000394486	-0.000338116	-0.000271473	-0.000196581	-0.000115716	-3.13352e-05	5.39975e-05	0.00013769	0.000217199	0.000290108	0.000354202	0.000407534	0.000448484	0.000475806	0.000488672	0.000486689	0.000469919
																					1323	-0.000460404	-0.000430544	-0.000387602	-0.000332884	-0.000268051	-0.000195073	-0.000116169	-3.37337e-05	4.9726e-05	0.000131675	0.000209623	0.000281201	0.000344235	0.000396811	0.000437329	0.000464559	0.000477674	0.000476274	0.000460404
																					1321	-0.000451539	-0.000423547	-0.000382685	-0.000330195	-0.000267674	-0.000197019	-0.000120377	-4.00779e-05	4.1439e-05	0.000121697	0.000198257	0.000268793	0.000331162	0.000383468	0.000424124	0.000451893	0.00046593	0.000465812	0.000451539
																					1319	-0.000447089	-0.00042051	-0.000381153	-0.000330215	-0.000269244	-0.000200091	-0.00012486	-4.58346e-05	3.45837e-05	0.000113951	0.000189856	0.000259993	0.000322229	0.000374675	0.000415737	0.000444166	0.0004591	0.000460084	0.000447089
																					1317	-0.000450748	-0.000424965	-0.00038627	-0.000335837	-0.000275201	-0.000206203	-0.00013094	-5.16975e-05	2.91155e-05	0.000109044	0.000185659	0.000256633	0.000319808	0.000373268	0.000415385	0.000444881	0.000460859	0.000462835	0.000450748
																					1315	-0.000463982	-0.000438481	-0.000399656	-0.000348689	-0.000287126	-0.00021684	-0.000139965	-5.88365e-05	2.40792e-05	0.000106263	0.000185219	0.000258546	0.000324018	0.000379644	0.000423736	0.000454952	0.000472344	0.000475386	0.000463982
																					1313	-0.000487662	-0.000461217	-0.000420759	-0.000367516	-0.000303106	-0.000229487	-0.000148895	-6.3778e-05	2.32761e-05	0.000109623	0.000192639	0.000269802	0.000338768	0.000397439	0.000444035	0.00047714	0.000495746	0.000499289	0.000487662
																					1311	-0.00052	-0.000490005	-0.000447131	-0.00039067	-0.00032234	-0.000244215	-0.00015867	-6.8304e-05	2.41378e-05	0.000115846	0.000204034	0.000286023	0.000359321	0.000421701	0.000471269	0.000505	0.000525	0.00053	0.00052
																					1309	-0.000565	-0.000535	-0.000489182	-0.000429099	-0.000355979	-0.000272042	-0.000179838	-8.21715e-05	1.79923e-05	0.00011761	0.000213653	0.000303205	0.000383544	0.00045223	0.000505	0.000545	0.00057	0.000575	0.000565
																					1308	-0.00064	-0.00061	-0.00056	-0.000494238	-0.000413587	-0.00032037	-0.000217418	-0.000107861	4.97469e-06	0.000117659	0.000226767	0.000328986	0.000421209	0.0005	0.000565	0.00061	0.00064	0.00065	0.00064
																					1306	-0.000745	-0.00071	-0.000655	-0.00058	-0.000486711	-0.000379162	-0.000260092	-0.000133119	-2.10077e-06	0.000128981	0.000256144	0.000375524	0.000483493	0.000575	0.000655	0.00071	0.000745	0.000755	0.000745
																					1304	-0.00087	-0.00083	-0.00077	-0.00068	-0.000575	-0.000446969	-0.00030779	-0.000159258	-5.888e-06	0.000147661	0.000296724	0.000436771	0.000565	0.000675	0.00076	0.00083	0.00087	0.000885	0.00087
																					1302	-0.00102	-0.000975	-0.000905	-0.000805	-0.00068	-0.000535	-0.000371517	-0.000198565	-1.95794e-05	0.000160001	0.00033472	0.000499269	0.00065	0.00078	0.000885	0.000965	0.00102	0.00103	0.00102
																					1300	-0.00119	-0.00113	-0.00105	-0.00094	-0.000795	-0.000625	-0.000438255	-0.000237666	-2.98539e-05	0.000178865	0.000382149	0.000575	0.00075	0.0009	0.00103	0.00112	0.00118	0.0012	0.00119
																					1298	-0.00136	-0.00129	-0.0012	-0.00107	-0.000905	-0.00071	-0.000497781	-0.000268651	-3.13575e-05	0.000206889	0.000438848	0.000655	0.000855	0.00103	0.00117	0.00128	0.00135	0.00137	0.00136
																					1296	-0.00151	-0.00145	-0.00134	-0.00119	-0.00101	-0.00079	-0.00055	-0.000294939	-3.07306e-05	0.000234411	0.00049243	0.000735	0.000955	0.00115	0.00131	0.00142	0.0015	0.00153	0.00151
																					1294	-0.00162	-0.00156	-0.00144	-0.00128	-0.00108	-0.00085	-0.00059	-0.000313311	-2.76956e-05	0.000258762	0.000535	0.0008	0.00104	0.00125	0.00142	0.00154	0.00161	0.00165	0.00162
																					1292	-0.00171	-0.00164	-0.00151	-0.00134	-0.00113	-0.00089	-0.000615	-0.000326174	-2.6132e-05	0.000274705	0.000565	0.00084	0.00109	0.00131	0.00149	0.00161	0.0017	0.00173	0.00171
																					1290	-0.00175	-0.00167	-0.00154	-0.00137	-0.00116	-0.000905	-0.00063	-0.000331414	-2.5067e-05	0.000282042	0.00058	0.00086	0.00112	0.00134	0.00152	0.00165	0.00174	0.00177	0.00175
																					1288	-0.00175	-0.00167	-0.00154	-0.00137	-0.00115	-0.0009	-0.000625	-0.000325583	-1.84182e-05	0.000289306	0.00059	0.00087	0.00112	0.00135	0.00153	0.00166	0.00174	0.00177	0.00175
																					1286	-0.00174	-0.00166	-0.00153	-0.00136	-0.00114	-0.00089	-0.000615	-0.000319384	-1.42273e-05	0.000291362	0.00059	0.000865	0.00112	0.00134	0.00152	0.00165	0.00173	0.00176	0.00174
																					1284	-0.0017	-0.00164	-0.00151	-0.00134	-0.00113	-0.000885	-0.00061	-0.000321586	-2.15972e-05	0.000279047	0.00057	0.000845	0.0011	0.00131	0.00149	0.00162	0.0017	0.00173	0.0017
																					1282	-0.00168	-0.00161	-0.00149	-0.00133	-0.00112	-0.000885	-0.00062	-0.000336064	-4.29187e-05	0.00025153	0.00054	0.00081	0.00105	0.00127	0.00145	0.00158	0.00166	0.00169	0.00168
																					1281	-0.00164	-0.00158	-0.00146	-0.00131	-0.00112	-0.00088	-0.000625	-0.000349052	-6.2307e-05	0.00022633	0.00051	0.000775	0.00102	0.00123	0.00141	0.00153	0.00162	0.00166	0.00164
																					1279	-0.00161	-0.00156	-0.00145	-0.0013	-0.00111	-0.000885	-0.000635	-0.000365542	-8.4332e-05	0.00019944	0.000477152	0.00074	0.00098	0.00119	0.00136	0.0015	0.00159	0.00162	0.00161
																					1277	-0.0016	-0.00154	-0.00145	-0.0013	-0.00112	-0.0009	-0.000655	-0.000393363	-0.00011766	0.00016162	0.000435988	0.000695	0.000935	0.00115	0.00133	0.00146	0.00156	0.0016	0.0016
																					1275	-0.00156	-0.00152	-0.00143	-0.00129	-0.00112	-0.00091	-0.000675	-0.000419094	-0.000150824	0.000122029	0.000391173	0.00065	0.000885	0.0011	0.00128	0.00142	0.00151	0.00156	0.00156
																					1273	-0.00152	-0.00149	-0.0014	-0.00128	-0.00112	-0.000915	-0.00069	-0.000443967	-0.000184197	8.1169e-05	0.000344069	0.000595	0.00083	0.00104	0.00121	0.00136	0.00145	0.00151	0.00152
																					1271	-0.00147	-0.00144	-0.00136	-0.00126	-0.0011	-0.000915	-0.0007	-0.00046414	-0.000214733	4.11995e-05	0.00029588	0.00054	0.00077	0.000975	0.00116	0.00129	0.0014	0.00145	0.00147
																					1269	-0.00141	-0.00138	-0.00132	-0.00121	-0.00108	-0.0009	-0.0007	-0.000477578	-0.000240486	3.91325e-06	0.000248194	0.000484933	0.000705	0.000905	0.00108	0.00122	0.00133	0.00138	0.00141
																					1267	-0.00135	-0.00133	-0.00128	-0.00119	-0.00105	-0.00089	-0.000705	-0.000493143	-0.000268054	-3.48194e-05	0.000199473	0.000427705	0.000645	0.00084	0.00101	0.00115	0.00126	0.00132	0.00135
																					1265	-0.00129	-0.00128	-0.00124	-0.00116	-0.00104	-0.00089	-0.000715	-0.000515	-0.000301773	-7.9165e-05	0.000145849	0.000366431	0.000575	0.00077	0.000935	0.00108	0.00119	0.00126	0.00129
																					1263	-0.00122	-0.00123	-0.00119	-0.00112	-0.00102	-0.00088	-0.000715	-0.000535	-0.000332781	-0.000122403	9.1695e-05	0.000303007	0.000505	0.00069	0.00086	0.000995	0.00111	0.00118	0.00122
																					1261	-0.00114	-0.00115	-0.00112	-0.00106	-0.00097	-0.000845	-0.0007	-0.00053	-0.000345557	-0.000150272	4.95796e-05	0.000247924	0.000438736	0.000615	0.000775	0.00091	0.00102	0.0011	0.00114
																					1259	-0.00105	-0.00107	-0.00104	-0.000995	-0.000915	-0.000805	-0.000675	-0.00052	-0.000351455	-0.000171679	1.33128e-05	0.0001979	0.000376474	0.000545	0.000695	0.000825	0.00093	0.00101	0.00105
																					1257	-0.000955	-0.000975	-0.000965	-0.000925	-0.000855	-0.00076	-0.00064	-0.000505	-0.000352233	-0.000189053	-2.01291e-05	0.000149406	0.000314402	0.000469845	0.00061	0.000735	0.000835	0.00091	0.000955
																					1255	-0.000835	-0.00086	-0.000855	-0.000825	-0.00077	-0.00069	-0.00059	-0.000471349	-0.000339335	-0.000197011	-4.87005e-05	0.00010109	0.000247808	0.000386997	0.000515	0.000625	0.00072	0.00079	0.000835
																					1254	-0.00071	-0.000735	-0.000735	-0.00072	-0.000675	-0.000615	-0.000535	-0.000439122	-0.000329363	-0.000209597	-8.34625e-05	4.52079e-05	0.000172505	0.00029456	0.000407665	0.00051	0.000595	0.00066	0.00071
																					1252	-0.000575	-0.00061	-0.00062	-0.000615	-0.00059	-0.00055	-0.000490261	-0.000416255	-0.000329602	-0.000232934	-0.000129189	-2.15176e-05	8.6807e-05	0.000192494	0.000292332	0.000383288	0.000462599	0.00053	0.000575
																					1250	-0.000435198	-0.00047669	-0.000505	-0.000515	-0.00051	-0.000491947	-0.000457502	-0.000409157	-0.00034838	-0.000277017	-0.000197237	-0.000111464	-2.23045e-05	6.7533e-05	0.000155318	0.000238384	0.000314208	0.000380483	0.000435198
																					1248	-0.000316113	-0.000367664	-0.000408044	-0.000436027	-0.00045076	-0.000451798	-0.000439108	-0.000413076	-0.000374492	-0.000324531	-0.000264707	-0.000196842	-0.000122995	-4.54116e-05	3.3552e-05	0.000111496	0.000186053	0.000254956	0.000316113
																					1246	-0.000250409	-0.000310892	-0.000361928	-0.000401966	-0.000429792	-0.000444559	-0.000445818	-0.000433531	-0.000408071	-0.000370212	-0.000321105	-0.000262241	-0.000195409	-0.00012264	-4.61437e-05	3.17542e-05	0.000108687	0.000182318	0.000250409
																					1244	-0.000229472	-0.000295448	-0.000352447	-0.000398737	-0.000432912	-0.000453932	-0.000461161	-0.000454377	-0.000433786	-0.000400017	-0.000354092	-0.000297408	-0.000231689	-0.000158929	-8.134e-05	-1.27963e-06	7.88195e-05	0.000156524	0.000229472
																					1242	-0.000254742	-0.000322596	-0.000380648	-0.000427134	-0.000460641	-0.000480153	-0.000485075	-0.000475259	-0.000451001	-0.000413041	-0.000362531	-0.000301005	-0.000230333	-0.000152663	-7.0354e-05	1.40925e-05	9.8111e-05	0.000179148	0.000254742
																					1240	-0.000324007	-0.0003894	-0.000442962	-0.000483065	-0.00051	-0.00052	-0.000515	-0.00049133	-0.000455046	-0.000404934	-0.000342519	-0.000269697	-0.00018868	-0.00010193	-1.20828e-05	7.81315e-05	0.000165972	0.000248769	0.000324007
																					1238	-0.000421423	-0.000480383	-0.000525	-0.000555	-0.000565	-0.00056	-0.000535	-0.000497844	-0.00044387	-0.000376409	-0.000297511	-0.000209573	-0.000115268	-1.74601e-05	8.0878e-05	0.000176759	0.000267268	0.000349658	0.000421423
																					1236	-0.000545	-0.00059	-0.00062	-0.00063	-0.00062	-0.00059	-0.000545	-0.000483931	-0.000406855	-0.000317418	-0.000218335	-0.000112619	-3.48077e-06	0.000105763	0.000211794	0.000311389	0.000401522	0.000479456	0.000545
																					1234	-0.000675	-0.00071	-0.00072	-0.00071	-0.000675	-0.00062	-0.00055	-0.000460839	-0.000357917	-0.000244121	-0.000122907	2.04161e-06	0.000126928	0.000247958	0.000361453	0.000463967	0.00055	0.000625	0.000675
																					1232	-0.00079	-0.000805	-0.0008	-0.000775	-0.00072	-0.000645	-0.00055	-0.000439676	-0.000315222	-0.000181191	-4.16536e-05	9.9149e-05	0.00023694	0.00036753	0.000486953	0.00059	0.00068	0.000745	0.00079
																					1230	-0.00087	-0.00088	-0.00086	-0.00082	-0.00075	-0.00066	-0.00055	-0.000420152	-0.000279651	-0.000130654	2.23133e-05	0.000174603	0.000321587	0.000458799	0.00058	0.00069	0.00077	0.000835	0.00087
																					1228	-0.000925	-0.000925	-0.000895	-0.00084	-0.00076	-0.000655	-0.000535	-0.000393267	-0.000241381	-8.2162e-05	7.95545e-05	0.000238854	0.000390896	0.00053	0.000655	0.00076	0.00084	0.000895	0.000925
																					1227	-0.00096	-0.00095	-0.000915	-0.000855	-0.000765	-0.00065	-0.00052	-0.000371517	-0.000212193	-4.64213e-05	0.000120761	0.000284273	0.000439149	0.00058	0.000705	0.000805	0.000885	0.000935	0.00096
																					1225	-0.001	-0.00099	-0.00095	-0.000885	-0.00079	-0.00067	-0.00053	-0.000372805	-0.000205703	-3.23503e-05	0.000141985	0.000312006	0.000472548	0.00062	0.000745	0.00085	0.00093	0.00098	0.001
																					1223	-0.00105	-0.00104	-0.001	-0.00093	-0.00083	-0.000705	-0.000555	-0.000391013	-0.000214859	-3.21766e-05	0.000151484	0.000330541	0.000499554	0.000655	0.000785	0.000895	0.00098	0.00103	0.00105
																					1221	-0.00112	-0.00111	-0.00106	-0.00098	-0.000875	-0.00074	-0.00058	-0.000405883	-0.000218401	-2.42833e-05	0.000170573	0.000360245	0.00054	0.0007	0.00084	0.00096	0.00104	0.0011	0.00112
																					1219	-0.00121	-0.0012	-0.00115	-0.00106	-0.000945	-0.000795	-0.000625	-0.000432189	-0.000228153	-1.71857e-05	0.000194304	0.00039989	0.000595	0.00077	0.00092	0.00104	0.00113	0.0012	0.00121
																					1217	-0.00134	-0.00132	-0.00126	-0.00116	-0.00102	-0.000855	-0.000665	-0.00045467	-0.000229966	1.72466e-06	0.000233363	0.000457911	0.00067	0.00086	0.00103	0.00116	0.00126	0.00132	0.00134
																					1215	-0.00146	-0.00143	-0.00136	-0.00125	-0.0011	-0.00091	-0.000695	-0.000460893	-0.000212867	4.1627e-05	0.000294856	0.00054	0.000765	0.00097	0.00115	0.00128	0.00139	0.00145	0.00146
																					1213	-0.0016	-0.00156	-0.00147	-0.00134	-0.00117	-0.00096	-0.000725	-0.000468142	-0.000195781	8.2528e-05	0.00035833	0.000625	0.00087	0.00109	0.00128	0.00143	0.00153	0.00159	0.0016
																					1211	-0.00173	-0.00168	-0.00158	-0.00143	-0.00124	-0.00101	-0.00075	-0.000466405	-0.000169945	0.00013168	0.000429303	0.000715	0.000975	0.00121	0.00141	0.00156	0.00167	0.00172	0.00173
																					1209	-0.00181	-0.00175	-0.00163	-0.00147	-0.00126	-0.00102	-0.000735	-0.000437328	-0.00012449	0.000192131	0.000505	0.0008	0.00107	0.00131	0.00151	0.00166	0.00177	0.00181	0.00181
																					1207	-0.00186	-0.00179	-0.00167	-0.0015	-0.00128	-0.00102	-0.00072	-0.000408439	-8.2977e-05	0.000245006	0.000565	0.00087	0.00115	0.00139	0.00159	0.00174	0.00184	0.00188	0.00186
																					1205	-0.00194	-0.00186	-0.00173	-0.00154	-0.00131	-0.00103	-0.00072	-0.000393169	-5.2985e-05	0.000288809	0.00062	0.000935	0.00122	0.00147	0.00168	0.00183	0.00193	0.00197	0.00194
																					1203	-0.00202	-0.00193	-0.00178	-0.00158	-0.00132	-0.00103	-0.000705	-0.000362093	-6.4337e-06	0.00034942	0.000695	0.00102	0.00131	0.00157	0.00177	0.00193	0.00201	0.00205	0.00202
																					1201	-0.00209	-0.00198	-0.00182	-0.0016	-0.00134	-0.00103	-0.00069	-0.000328645	4.11664e-05	0.000409726	0.000765	0.0011	0.0014	0.00166	0.00186	0.00201	0.0021	0.00213	0.00209
																					1200	-0.00213	-0.00202	-0.00185	-0.00162	-0.00135	-0.00103	-0.00068	-0.000312907	6.5034e-05	0.000440998	0.000805	0.00114	0.00145	0.0017	0.00191	0.00206	0.00215	0.00217	0.00213
																					1198	-0.00212	-0.002	-0.00183	-0.0016	-0.00133	-0.00101	-0.00066	-0.000290845	8.5925e-05	0.000460084	0.00082	0.00116	0.00145	0.00171	0.00192	0.00206	0.00215	0.00216	0.00212
																					1196	-0.00208	-0.00196	-0.00178	-0.00156	-0.00128	-0.00097	-0.000625	-0.000261932	0.000109067	0.000476753	0.00083	0.00116	0.00145	0.0017	0.0019	0.00203	0.00212	0.00213	0.00208
																					1194	-0.002	-0.0019	-0.00173	-0.00151	-0.00125	-0.00094	-0.00061	-0.000259303	9.9185e-05	0.000454659	0.000795	0.00112	0.0014	0.00164	0.00183	0.00197	0.00204	0.00206	0.002
																					1192	-0.00188	-0.00178	-0.00162	-0.00142	-0.00118	-0.00089	-0.00058	-0.000253283	8.17495e-05	0.000414298	0.000735	0.00103	0.0013	0.00153	0.0017	0.00184	0.00191	0.00192	0.00188
																					1190	-0.0017	-0.00161	-0.00148	-0.00129	-0.00107	-0.000815	-0.000535	-0.00023961	6.3259e-05	0.000364206	0.000655	0.000925	0.00117	0.00137	0.00153	0.00166	0.00173	0.00174	0.0017
																					1188	-0.00153	-0.00145	-0.00133	-0.00117	-0.00097	-0.00074	-0.000489033	-0.000223273	4.9272e-05	0.00032032	0.00058	0.000825	0.00104	0.00123	0.00138	0.00149	0.00155	0.00157	0.00153
																					1186	-0.0014	-0.00133	-0.00121	-0.00106	-0.00088	-0.000675	-0.000445147	-0.000203395	4.45378e-05	0.000291117	0.00053	0.00075	0.00095	0.00112	0.00126	0.00136	0.00141	0.00143	0.0014
																					1184	-0.00128	-0.00122	-0.00112	-0.000975	-0.000805	-0.000615	-0.000402827	-0.000179013	5.024e-05	0.000277967	0.000497247	0.0007	0.000885	0.00104	0.00117	0.00126	0.00131	0.00132	0.00128
																					1182	-0.00119	-0.00112	-0.00102	-0.00089	-0.00073	-0.00055	-0.000350146	-0.0001412	7.20375e-05	0.000283085	0.000485533	0.000675	0.00084	0.00098	0.0011	0.00118	0.00121	0.00122	0.00119
																					1180	-0.0011	-0.00103	-0.00093	-0.0008	-0.00065	-0.000475717	-0.000288971	-9.34445e-05	0.000104921	0.000300099	0.000486158	0.000655	0.00081	0.000935	0.00103	0.0011	0.00113	0.00113	0.0011
																					1178	-0.000995	-0.000925	-0.000825	-0.000705	-0.00056	-0.000401125	-0.000228335	-4.86078e-05	0.000132597	0.000309771	0.000477535	0.00063	0.000765	0.000875	0.00096	0.00102	0.00104	0.00103	0.000995
																					1176	-0.000885	-0.000825	-0.000735	-0.000625	-0.000492667	-0.000347532	-0.000191837	-3.03131e-05	0.000132131	0.000290562	0.000440163	0.000575	0.000695	0.000795	0.000865	0.000915	0.000935	0.000925	0.000885
																					1174	-0.00076	-0.0007	-0.000625	-0.000525	-0.00041166	-0.000285594	-0.00015085	-1.15238e-05	0.000128154	0.000263937	0.0003917	0.00051	0.00061	0.00069	0.00075	0.00079	0.000805	0.000795	0.00076
																					1173	-0.00059	-0.00054	-0.000469934	-0.00038735	-0.000292996	-0.000189739	-8.0717e-05	3.07574e-05	0.000141297	0.000247543	0.000346269	0.000434472	0.00051	0.00057	0.00061	0.000635	0.00064	0.000625	0.00059
																					1171	-0.000423467	-0.000380256	-0.000325492	-0.000260838	-0.000188258	-0.000109959	-2.83184e-05	5.4183e-05	0.000135038	0.00021179	0.000282106	0.000343851	0.000395148	0.000434439	0.00046053	0.000472627	0.000470364	0.00045381	0.000423467
																					1169	-0.000288408	-0.000251957	-0.00020785	-0.000157426	-0.000102221	-4.39087e-05	1.57374e-05	7.49055e-05	0.000131797	0.000184684	0.000231961	0.000272188	0.000304146	0.000326862	0.000339646	0.000342111	0.000334181	0.000316097	0.000288408
																					1167	-0.000215134	-0.000181413	-0.000142181	-9.86275e-05	-5.20775e-05	-3.94565e-06	4.43063e-05	9.1212e-05	0.000135347	0.000175368	0.000210062	0.000238372	0.000259441	0.000272625	0.000277527	0.000273995	0.00026214	0.000242318	0.000215134
																					1165	-0.0001943	-0.00016384	-0.000128402	-8.9063e-05	-4.70178e-05	-3.54392e-06	4.00377e-05	8.24025e-05	0.000122264	0.000158411	0.000189744	0.000215311	0.000234337	0.000246242	0.000250666	0.000247474	0.000236761	0.000218855	0.0001943
																					1163	-0.000188948	-0.000162319	-0.000130757	-9.52225e-05	-5.67945e-05	-1.66412e-05	2.40178e-05	6.3947e-05	0.000101934	0.000136822	0.000167555	0.000193195	0.000212966	0.000226266	0.000232691	0.000232045	0.000224349	0.000209837	0.000188948
																					1161	-0.000220889	-0.000197776	-0.000168655	-0.000134409	-9.60785e-05	-5.4829e-05	-1.19134e-05	3.13641e-05	7.36885e-05	0.000113774	0.000150403	0.000182461	0.000208976	0.000229141	0.000242343	0.000248183	0.000246481	0.00023729	0.000220889
																					1159	-0.000247058	-0.000228186	-0.000202381	-0.000170427	-0.000133293	-9.21105e-05	-4.81289e-05	-2.68475e-06	4.2841e-05	8.7065e-05	0.000128643	0.000166313	0.000198929	0.000225502	0.000245222	0.000257492	0.000261937	0.000258424	0.000247058
																					1157	-0.000250114	-0.000235929	-0.000214577	-0.000186705	-0.000153159	-0.00011496	-7.3268e-05	-2.935e-05	1.546e-05	5.98e-05	0.000102324	0.000141738	0.000176845	0.00020658	0.000230037	0.000246504	0.000255483	0.000256698	0.000250114
																					1155	-0.000232794	-0.000223946	-0.000208292	-0.000186309	-0.000158667	-0.000126202	-8.99035e-05	-5.0873e-05	-1.02969e-05	3.05921e-05	7.05515e-05	0.000108368	0.000142891	0.000173073	0.000197995	0.000216902	0.000229218	0.00023457	0.000232794
																					1153	-0.000142229	-0.000141368	-0.000136212	-0.000126917	-0.000113766	-9.71585e-05	-7.75985e-05	-5.5681e-05	-3.20714e-05	-7.48745e-06	1.7324e-05	4.16091e-05	6.463e-05	8.5687e-05	0.000104141	0.00011943	0.00013109	0.000138767	0.000142229
																					1151	1.05509e-05	3.95129e-07	-9.77265e-06	-1.96435e-05	-2.89175e-05	-3.73129e-05	-4.45745e-05	-5.04815e-05	-5.4855e-05	-5.75615e-05	-5.85195e-05	-5.7699e-05	-5.51255e-05	-5.0877e-05	-4.50824e-05	-3.79182e-05	-2.96019e-05	-2.03861e-05	-1.05509e-05
																					1149	0.000164061	0.000148793	0.000129003	0.000105295	7.8386e-05	4.9096e-05	1.83142e-05	-1.30242e-05	-4.39668e-05	-7.35735e-05	-0.000100945	-0.000125249	-0.000145747	-0.000161817	-0.000172971	-0.000178868	-0.000179331	-0.000174345	-0.000164061
																					1147	0.000226321	0.000217941	0.000202938	0.00018177	0.000155078	0.000123674	8.8513e-05	5.0662e-05	1.12722e-05	-2.84604e-05	-6.7328e-05	-0.000104151	-0.000137808	-0.000167278	-0.000191666	-0.000210229	-0.000222406	-0.000227824	-0.000226321
																					1146	0.000257685	0.000257938	0.000250355	0.000235164	0.000212827	0.000184025	0.000149631	0.00011069	6.8386e-05	2.40043e-05	-2.1107e-05	-6.5577e-05	-0.000108054	-0.000147249	-0.000181969	-0.00021116	-0.000233934	-0.000249602	-0.000257685
																					1144	0.000269196	0.000270315	0.000263222	0.000248131	0.0002255	0.000196018	0.00016058	0.000120263	7.6291e-05	3.00015e-05	-1.71996e-05	-6.3878e-05	-0.000108616	-0.000150053	-0.000186931	-0.000218129	-0.0002427	-0.000259896	-0.000269196
																					1142	0.000204939	0.000202988	0.00019487	0.00018083	0.000161296	0.000136861	0.000108268	7.63845e-05	4.21805e-05	6.695e-06	-2.89941e-05	-6.3802e-05	-9.66715e-05	-0.000126603	-0.000152689	-0.000174135	-0.00019029	-0.000200663	-0.000204939
																					1140	0.000146711	0.000148022	0.000144835	0.000137247	0.000125489	0.000109918	9.10075e-05	6.9332e-05	4.55494e-05	2.0383e-05	-5.4027e-06	-3.10242e-05	-5.5703e-05	-7.86895e-05	-9.9285e-05	-0.000116864	-0.000130892	-0.000140943	-0.000146711
																					1138	0.000123437	0.000126822	0.000126354	0.000122046	0.00011403	0.000102549	8.79525e-05	7.06835e-05	5.1267e-05	3.02925e-05	8.3977e-06	-1.37523e-05	-3.54844e-05	-5.61385e-05	-7.50865e-05	-9.17535e-05	-0.000105632	-0.000116302	-0.000123437
																					1136	0.000129601	0.000128357	0.000123212	0.000114323	0.000101961	8.65005e-05	6.8412e-05	4.82446e-05	2.66116e-05	4.16988e-06	-1.83985e-05	-4.04078e-05	-6.11895e-05	-8.01115e-05	-9.66e-05	-0.000110153	-0.000120359	-0.000126908	-0.000129601
																					1134	0.000201007	0.000189759	0.000172745	0.000150482	0.000123648	9.3056e-05	5.96365e-05	2.44054e-05	-1.15674e-05	-4.71887e-05	-8.1376e-05	-0.000113091	-0.00014137	-0.000165353	-0.000184312	-0.000197671	-0.000205024	-0.000206147	-0.000201007
																					1132	0.000288954	0.000269771	0.000242393	0.000207649	0.000166596	0.000120481	7.0705e-05	1.8781e-05	-3.37138e-05	-8.5184e-05	-0.000134066	-0.000178875	-0.000218249	-0.00025099	-0.000276106	-0.000292833	-0.000300662	-0.000299356	-0.000288954
																					1130	0.000331331	0.000315843	0.000290756	0.000256836	0.000215111	0.000166851	0.000113521	5.67415e-05	-1.76211e-06	-6.0212e-05	-0.000116833	-0.000169903	-0.000217811	-0.000259101	-0.000292518	-0.000317048	-0.000331944	-0.000336754	-0.000331331
																					1128	0.000348647	0.000348572	0.000337904	0.00031697	0.000286406	0.000247138	0.000200362	0.000147497	9.0151e-05	3.00661e-05	-3.09327e-05	-9.09915e-05	-0.000148285	-0.000201074	-0.000247753	-0.000286905	-0.000317338	-0.00033813	-0.000348647
																					1126	0.000395222	0.00041056	0.000413422	0.000403724	0.000381758	0.000348193	0.000304048	0.000250665	0.000189665	0.000122902	5.2406e-05	-1.96833e-05	-9.11745e-05	-0.000159895	-0.000223758	-0.000280821	-0.000329352	-0.000367876	-0.000395222
																					1124	0.000400549	0.00042056	0.000427792	0.000422027	0.000403438	0.000372591	0.000330422	0.000278215	0.000217554	0.000150282	7.84445e-05	4.22319e-06	-7.01265e-05	-0.000142345	-0.000210239	-0.000271744	-0.000324993	-0.000368367	-0.000400549
																					1122	0.00034492	0.00036103	0.000366172	0.000360186	0.000343257	0.000315899	0.000278942	0.000233509	0.000180981	0.000122955	6.1192e-05	-2.42992e-06	-6.5978e-05	-0.000127522	-0.00018519	-0.000237232	-0.000282066	-0.000318329	-0.00034492
																					1120	0.000288718	0.00030522	0.000312449	0.000310183	0.000298492	0.000277733	0.000248534	0.000211784	0.000168599	0.000120291	6.8328e-05	1.42887e-05	-4.01844e-05	-9.34365e-05	-0.00014385	-0.000189892	-0.000230165	-0.000263444	-0.000288718
																					1119	0.000231573	0.000252287	0.000265336	0.000270322	0.000267095	0.000255752	0.000236639	0.000210335	0.00017764	0.000139548	9.7216e-05	5.193e-05	5.06575e-06	-4.19521e-05	-8.76955e-05	-0.000130774	-0.000169879	-0.000203823	-0.000231573
																					1117	0.000210669	0.000223451	0.000229443	0.000228464	0.000220543	0.000205921	0.000185042	0.000158541	0.000127223	9.20385e-05	5.4058e-05	1.4435e-05	-2.56267e-05	-6.49095e-05	-0.000102221	-0.000136426	-0.000166485	-0.000191486	-0.000210669
																					1115	0.000230231	0.000219678	0.00020245	0.000179071	0.000150251	0.000116865	7.9929e-05	4.05641e-05	-3.33104e-08	-4.06297e-05	-7.99915e-05	-0.000116923	-0.000150301	-0.000179114	-0.000202483	-0.000219701	-0.000230242	-0.000233788	-0.000230231
																					1113	0.000225053	0.000189396	0.000147987	0.00010208	5.3071e-05	2.45028e-06	-4.82452e-05	-9.74745e-05	-0.000143742	-0.000185643	-0.000221903	-0.00025142	-0.000273297	-0.000286872	-0.000291729	-0.000287722	-0.000274973	-0.00025387	-0.000225053
																					1111	0.000189257	0.000143402	9.31885e-05	4.01443e-05	-1.41197e-05	-6.79545e-05	-0.000119725	-0.000167858	-0.00021089	-0.000247514	-0.000276618	-0.000297317	-0.000308982	-0.000311258	-0.000304078	-0.000287658	-0.000262498	-0.000229362	-0.000189257
																					1109	0.000210026	0.000162778	0.000110585	5.50325e-05	-2.19293e-06	-5.93515e-05	-0.000114707	-0.000166577	-0.000213386	-0.00025371	-0.000286327	-0.000310243	-0.000324733	-0.000329355	-0.000323971	-0.000308743	-0.000284134	-0.000250892	-0.000210026
																					1107	0.000288981	0.000232791	0.000169528	0.000101114	2.96273e-05	-4.27592e-05	-0.000113847	-0.000181475	-0.000243588	-0.000298302	-0.00034395	-0.000379149	-0.000402827	-0.000414265	-0.000413116	-0.000399415	-0.000373578	-0.000336389	-0.000288981
																					1105	0.00034924	0.000293227	0.000228305	0.000156446	7.98335e-05	7.95435e-07	-7.8267e-05	-0.000154951	-0.000226927	-0.000292008	-0.000348217	-0.000393845	-0.000427506	-0.000448178	-0.000455232	-0.000448454	-0.00042805	-0.00039464	-0.00034924
																					1103	0.000356102	0.00031632	0.000266926	0.000209422	0.000145555	7.72655e-05	6.6282e-06	-6.42105e-05	-0.000133099	-0.000197942	-0.000256771	-0.000307798	-0.000349474	-0.00038053	-0.000400025	-0.000407364	-0.000402327	-0.000385064	-0.000356102
																					1101	0.000344992	0.000330538	0.000306042	0.000272246	0.000230179	0.000181117	0.000126553	6.8143e-05	7.66295e-06	-5.305e-05	-0.000112152	-0.000167845	-0.000218439	-0.000262395	-0.000298379	-0.000325296	-0.00034233	-0.000348962	-0.000344992
																					1099	0.000314926	0.000325468	0.000326121	0.000316865	0.000297982	0.000270043	0.000233901	0.000190651	0.000141608	8.82625e-05	3.22355e-05	-2.47712e-05	-8.1025e-05	-0.000134818	-0.000184513	-0.000228603	-0.000265746	-0.000294815	-0.000314926
																					1097	0.000282836	0.000288672	0.000285736	0.000274118	0.000254171	0.000226502	0.000191951	0.000151567	0.000106578	5.835e-05	8.34945e-06	-4.19047e-05	-9.08855e-05	-0.000137105	-0.000179158	-0.000215768	-0.000245822	-0.000268407	-0.000282836
																					1095	0.000316877	0.000298442	0.000270938	0.000235203	0.000192321	0.000143594	9.05055e-05	3.46667e-05	-2.22255e-05	-7.84425e-05	-0.000132276	-0.00018209	-0.000226372	-0.000263776	-0.000293164	-0.000313645	-0.000324596	-0.000325685	-0.000316877
																					1093	0.0002695	0.000231493	0.000186452	0.000135746	8.09145e-05	2.36251e-05	-3.43821e-05	-9.13445e-05	-0.000145531	-0.000195297	-0.000239128	-0.000275693	-0.000303882	-0.000322837	-0.000331983	-0.000331042	-0.000320042	-0.000299318	-0.0002695
																					1092	0.000100068	6.24945e-05	2.30225e-05	-1.71489e-05	-5.6799e-05	-9.4724e-05	-0.00012977	-0.000160874	-0.000187089	-0.00020762	-0.000221842	-0.000229324	-0.000229838	-0.000223368	-0.000210112	-0.000190471	-0.000165043	-0.0001346	-0.000100068
																					1090	9.04995e-06	-1.85616e-05	-4.56092e-05	-7.1271e-05	-9.4767e-05	-0.000115384	-0.000132495	-0.00014558	-0.000154242	-0.000158217	-0.000157385	-0.000151771	-0.000141544	-0.000127018	-0.000108632	-8.6946e-05	-6.26175e-05	-3.63865e-05	-9.04995e-06
																					1088	9.46305e-06	-1.05329e-05	-3.02088e-05	-4.89668e-05	-6.6237e-05	-8.14945e-05	-9.4276e-05	-0.000104193	-0.000110944	-0.000114324	-0.000114231	-0.000110666	-0.000103739	-9.366e-05	-8.07355e-05	-6.53575e-05	-4.79935e-05	-2.91715e-05	-9.46305e-06
																					1086	2.47235e-05	2.31211e-05	2.0816e-05	1.78786e-05	1.4398e-05	1.04798e-05	6.2432e-06	1.81694e-06	-2.66454e-06	-7.06505e-06	-1.12509e-05	-1.50949e-05	-1.84803e-05	-2.13041e-05	-2.34806e-05	-2.49437e-05	-2.56489e-05	-2.55747e-05	-2.47235e-05
																					1084	2.76458e-05	4.51819e-05	6.1345e-05	7.56445e-05	8.76455e-05	9.6983e-05	0.000103374	0.000106624	0.000106635	0.000103405	9.7033e-05	8.77135e-05	7.57285e-05	6.14425e-05	4.52894e-05	2.77604e-05	9.38795e-06	-9.26975e-06	-2.76458e-05
																					1082	8.17265e-05	0.000122647	0.000159841	0.000192179	0.000218677	0.00023853	0.000251136	0.000256112	0.000253305	0.000242802	0.000224922	0.000200207	0.00016941	0.000133464	9.3464e-05	5.06235e-05	6.24515e-06	-3.8323e-05	-8.17265e-05
																					1080	0.000170743	0.000224636	0.000271703	0.000310515	0.000339892	0.000358942	0.000367085	0.000364074	0.000350002	0.000325294	0.000290703	0.000247279	0.000196342	0.000139439	7.82985e-05	1.47793e-05	-4.91888e-05	-0.000111663	-0.000170743
																					1078	0.000285061	0.000331676	0.000368214	0.000393562	0.000406953	0.000407979	0.000396609	0.000373187	0.000338427	0.000293383	0.000239426	0.000178194	0.000111547	4.15107e-05	-2.97866e-05	-0.000100179	-0.000167527	-0.000229785	-0.000285061
																					1076	0.00041183	0.00044115	0.000457064	0.000459092	0.00044717	0.000421661	0.00038334	0.000333372	0.000273275	0.000204873	0.000130247	5.16635e-05	-2.84897e-05	-0.000107778	-0.000183791	-0.000254219	-0.000316923	-0.000369998	-0.00041183
																					1074	0.000331335	0.000340106	0.000338543	0.000326693	0.000304917	0.000273877	0.000234514	0.000188026	0.000135825	7.9497e-05	2.07534e-05	-3.86207e-05	-9.68215e-05	-0.00015208	-0.000202718	-0.000247196	-0.000284163	-0.000312497	-0.000331335
																					1072	0.000166278	0.000176273	0.000180914	0.000180056	0.000173728	0.000162121	0.000145589	0.000124632	9.9889e-05	7.21105e-05	4.21411e-05	1.08913e-05	-2.06894e-05	-5.16415e-05	-8.10245e-05	-0.000107946	-0.000131587	-0.00015123	-0.000166278
																					1070	7.80205e-05	0.000111827	0.000142235	0.000168322	0.000189294	0.000204514	0.000213521	0.000216039	0.000211994	0.000201507	0.000184898	0.00016267	0.0001355	0.000104213	6.9759e-05	3.31859e-05	-4.39578e-06	-4.18438e-05	-7.80205e-05
																					1068	-7.88165e-06	3.97188e-05	8.61125e-05	0.00012989	0.00016972	0.000204393	0.000232857	0.000254245	0.000267908	0.000273431	0.000270645	0.000259637	0.000240739	0.000214526	0.000181796	0.000143541	0.000100925	5.52425e-05	7.88165e-06
																					1066	9.7429e-06	5.9875e-05	0.000108187	0.000153213	0.000193583	0.000228071	0.00025563	0.000275421	0.000286844	0.000289551	0.00028346	0.000268756	0.000245887	0.000215546	0.000178656	0.000136338	8.9877e-05	4.0685e-05	-9.7429e-06
																					1065	9.88555e-05	0.000141094	0.000179045	0.000211556	0.000237639	0.000256502	0.000267571	0.000270509	0.000265229	0.000251889	0.000230897	0.000202888	0.000168714	0.000129415	8.61835e-05	4.03331e-05	-6.74275e-06	-5.36135e-05	-9.88555e-05
																					1063	0.000155512	0.000194044	0.000226679	0.000252426	0.000270504	0.000280364	0.000281704	0.000274484	0.000258925	0.000235498	0.000204916	0.000168108	0.000126191	8.04405e-05	3.22459e-05	-1.69286e-05	-6.55885e-05	-0.000112256	-0.000155512
																					1061	0.000178986	0.000201649	0.000218184	0.000228091	0.000231066	0.000227021	0.000216078	0.00019857	0.000175028	0.000146168	0.000112866	7.61355e-05	3.70916e-05	-3.07939e-06	-4.31569e-05	-8.1923e-05	-0.0001182	-0.000150886	-0.000178986
																					1059	0.000248981	0.00024993	0.000243285	0.000229248	0.000208245	0.000180914	0.000148087	0.000110761	7.00685e-05	2.72473e-05	-1.64017e-05	-5.95525e-05	-0.000100894	-0.00013917	-0.000173217	-0.000202001	-0.000224647	-0.000240467	-0.000248981
																					1057	0.000304737	0.000287339	0.00026121	0.000227145	0.000186178	0.000139554	8.86905e-05	3.51315e-05	-1.94948e-05	-7.3529e-05	-0.000125329	-0.000173321	-0.000216046	-0.000252207	-0.000280705	-0.000300674	-0.000311507	-0.000312875	-0.000304737
																					1055	0.000224559	0.000187406	0.000144558	9.73175e-05	4.71208e-05	-4.5079e-06	-5.59995e-05	-0.000105789	-0.000152365	-0.000194312	-0.000230354	-0.000259397	-0.000280558	-0.000293195	-0.000296923	-0.00029163	-0.000277475	-0.000254889	-0.000224559
																					1053	0.000134436	0.000108101	7.8482e-05	4.64785e-05	1.30626e-05	-2.07503e-05	-5.39325e-05	-8.5476e-05	-0.000114423	-0.000139893	-0.000161112	-0.000177435	-0.000188368	-0.000193577	-0.000192905	-0.000186371	-0.000174174	-0.000156686	-0.000134436
																					1051	7.7714e-05	8.02835e-05	8.0413e-05	7.81e-05	7.34135e-05	6.6496e-05	5.75585e-05	4.68721e-05	3.47615e-05	2.15946e-05	7.7716e-06	-6.2875e-06	-2.01556e-05	-3.34113e-05	-4.56517e-05	-5.6505e-05	-6.56415e-05	-7.27835e-05	-7.7714e-05
																					1049	4.36266e-05	5.3787e-05	6.23135e-05	6.8946e-05	7.3484e-05	7.57895e-05	7.57915e-05	7.3491e-05	6.89575e-05	6.2329e-05	5.38065e-05	4.36488e-05	3.21651e-05	1.97041e-05	6.64435e-06	-6.61725e-06	-1.96778e-05	-3.21404e-05	-4.36266e-05
																					1047	0.000120312	0.000132723	0.000141102	0.000145193	0.000144872	0.00014015	0.000131169	0.000118203	0.000101645	8.1999e-05	5.98615e-05	3.59047e-05	1.08573e-05	-1.45201e-05	-3.94563e-05	-6.31935e-05	-8.5011e-05	-0.000104245	-0.000120312
																					1045	0.000228486	0.00022882	0.000222201	0.000208831	0.000189115	0.000163653	0.000133219	9.8737e-05	6.12545e-05	2.19114e-05	-1.80977e-05	-5.7557e-05	-9.5267e-05	-0.000130083	-0.000160946	-0.000186919	-0.000207213	-0.00022121	-0.000228486
																					1043	0.000252201	0.000230835	0.000202453	0.000167921	0.000128285	8.4753e-05	3.86452e-05	-8.6369e-06	-5.56565e-05	-0.000100985	-0.000143245	-0.000181153	-0.000213557	-0.000239471	-0.00025811	-0.000268906	-0.000271531	-0.000265906	-0.000252201
																					1041	0.000128842	7.1033e-05	1.10662e-05	-4.92369e-05	-0.000108044	-0.000163569	-0.000214123	-0.000258171	-0.000294375	-0.000321635	-0.000339121	-0.000346304	-0.000342965	-0.000329204	-0.000305441	-0.000272398	-0.000231077	-0.000182736	-0.000128842
																					1039	2.45696e-05	-5.4525e-05	-0.000131963	-0.000205392	-0.000272579	-0.000331485	-0.000380318	-0.000417596	-0.000442185	-0.000453339	-0.000450718	-0.000434402	-0.000404888	-0.000363071	-0.000310222	-0.000247948	-0.000178139	-0.000102918	-2.45696e-05
																					1038	7.16175e-05	1.17573e-05	-4.84602e-05	-0.000107206	-0.000162693	-0.000213238	-0.000257303	-0.00029355	-0.000320878	-0.000338456	-0.00034575	-0.00034254	-0.000328921	-0.000305307	-0.000272418	-0.00023125	-0.000183057	-0.000129302	-7.16175e-05
																					1036	0.000111317	8.03125e-05	4.68687e-05	1.20007e-05	-2.3232e-05	-5.77585e-05	-9.05305e-05	-0.000120552	-0.00014691	-0.000168804	-0.000185569	-0.000196697	-0.000201847	-0.000200864	-0.000193779	-0.000180804	-0.000162338	-0.000138938	-0.000111317
																					1034	4.98454e-06	4.54197e-06	3.96141e-06	3.26048e-06	2.46048e-06	1.58572e-06	6.6278e-07	-2.80297e-07	-1.21486e-06	-2.11251e-06	-2.94597e-06	-3.68992e-06	-4.32176e-06	-4.82227e-06	-5.17625e-06	-5.373e-06	-5.40645e-06	-5.27565e-06	-4.98454e-06
																					1032	-4.22997e-05	-1.22757e-05	1.81213e-05	4.79678e-05	7.63565e-05	0.000102426	0.000125383	0.000144529	0.000159285	0.000169201	0.000173975	0.000173464	0.000167682	0.000156805	0.000141164	0.000121233	9.7619e-05	7.10385e-05	4.22997e-05
																					1030	8.7019e-06	6.81115e-05	0.000125452	0.00017898	0.00022707	0.000268261	0.000301301	0.000325186	0.00033919	0.000342888	0.000336168	0.000319233	0.000292599	0.000257074	0.000213739	0.000163908	0.000109098	5.0972e-05	-8.7019e-06
																					1028	0.000160097	0.000230168	0.000293245	0.000347413	0.000391025	0.000422755	0.00044164	0.000447107	0.000438988	0.000417531	0.000383387	0.000337594	0.000281543	0.000216939	0.000145742	7.01175e-05	-7.63795e-06	-8.5161e-05	-0.000160097
																					1026	0.000412801	0.000467879	0.00051	0.000535	0.000545	0.000535	0.00051	0.000473179	0.000419614	0.000353299	0.000276249	0.000190806	9.9565e-05	5.29905e-06	-8.9128e-05	-0.000180847	-0.000267071	-0.00034518	-0.000412801
																					1024	0.000468343	0.000505	0.00053	0.000535	0.000525	0.0005	0.000460803	0.000406093	0.000339043	0.000261692	0.00017639	8.57275e-05	-7.53935e-06	-0.000100577	-0.000190559	-0.00027475	-0.000350594	-0.000415785	-0.000468343
																					1022	0.000196421	0.00021034	0.000217867	0.000218774	0.000213034	0.000200821	0.000182507	0.000158646	0.000129965	9.7336e-05	6.1749e-05	2.42859e-05	-1.39153e-05	-5.16935e-05	-8.79015e-05	-0.000121438	-0.000151285	-0.000176536	-0.000196421
																					1020	-9.0176e-06	8.1674e-06	2.51042e-05	4.12783e-05	5.6198e-05	6.94105e-05	8.0514e-05	8.91705e-05	9.5118e-05	9.81755e-05	9.825e-05	9.5339e-05	8.95315e-05	8.10035e-05	7.0014e-05	5.68975e-05	4.20518e-05	2.59286e-05	9.0176e-06
																					1018	0.000132541	0.000189219	0.000240149	0.00028378	0.000318791	0.000344114	0.000358982	0.000362943	0.000355875	0.000337995	0.000309844	0.000272279	0.000226442	0.000173723	0.000115727	5.42135e-05	-8.94665e-06	-7.1835e-05	-0.000132541
																					1016	0.000291987	0.000366239	0.000429362	0.00047944	0.000515	0.000535	0.00054	0.000525	0.000496963	0.000453144	0.000395556	0.00032595	0.000246441	0.000159443	6.76005e-05	-2.62959e-05	-0.000119393	-0.000208863	-0.000291987
																					1014	0.000247464	0.000310549	0.000364198	0.000406782	0.000437005	0.000453951	0.000457104	0.000446367	0.000422068	0.000384944	0.000336124	0.000277092	0.00020964	0.000135818	5.78695e-05	-2.18373e-05	-0.000100881	-0.000176859	-0.000247464
																					1012	0.000227886	0.000265267	0.00029459	0.000314961	0.000325762	0.000326666	0.000317643	0.000298969	0.000271211	0.000235213	0.000192068	0.000143086	8.97575e-05	3.37014e-05	-2.33786e-05	-7.9748e-05	-0.000133695	-0.000183579	-0.000227886
																					1011	0.000185576	0.000221921	0.000251522	0.000273481	0.000287131	0.000292056	0.000288108	0.000275404	0.000254334	0.000225535	0.000189884	0.000148463	0.000102531	5.3484e-05	2.81175e-06	-4.7946e-05	-9.7247e-05	-0.000143593	-0.000185576
																					1009	0.000175387	0.000195304	0.000209286	0.000216909	0.000217941	0.000212353	0.000200311	0.000182183	0.00015852	0.000130039	9.76085e-05	6.22115e-05	2.49241e-05	-1.31204e-05	-5.07665e-05	-8.68695e-05	-0.000120334	-0.000150141	-0.000175387
																					1007	0.000158101	0.000153739	0.000144704	0.000131273	0.000113854	9.29745e-05	6.92705e-05	4.34621e-05	1.63328e-05	-1.12928e-05	-3.85752e-05	-6.46855e-05	-8.88305e-05	-0.000110276	-0.000128371	-0.000142566	-0.000152429	-0.00015766	-0.000158101
																					1005	0.00013372	9.72255e-05	5.77775e-05	1.65738e-05	-2.51334e-05	-6.6077e-05	-0.000105013	-0.000140758	-0.000172226	-0.000198461	-0.000218666	-0.000232228	-0.000238733	-0.000237984	-0.000230004	-0.000215035	-0.000193533	-0.000166151	-0.00013372
																					1003	0.000102241	2.57651e-05	-5.14945e-05	-0.00012719	-0.000199019	-0.000264803	-0.00032254	-0.000370477	-0.000407158	-0.000431466	-0.000442666	-0.000440414	-0.000424782	-0.000396242	-0.000355663	-0.000304277	-0.000243646	-0.000175612	-0.000102241
																					1001	6.36675e-05	-6.0643e-05	-0.000183112	-0.000300016	-0.000407805	-0.000505	-0.000585	-0.000645	-0.00069	-0.00071	-0.00071	-0.00069	-0.000645	-0.000585	-0.000505	-0.000410291	-0.000302768	-0.000186044	-6.36675e-05
[truncated: 62 more columns]

## Sheet: Figure 4b source
	1	2	3	4	5	6	7	8	9	10	11	12	13	14	15	16	17	18	19	20	21	22	23	24	25	26	27	28	29	30	31	32	33	34	35	36	37	38	39	40	41	42	43	44	45	46	47	48	49
3999.7	0.02059	0.02122	0.02155	0.02334	0.02364	0.02398	0.02527	0.02629	0.0245	0.0247	0.0256	0.02273	0.02264	0.02358	0.02279	0.0227	0.02375	0.02236	0.02158	0.0205	0.02017	0.02135	0.02196	0.02118	0.02194	0.02215	0.01982	0.01933	0.02086	0.02109	0.01954	0.01923	0.01967	0.01803	0.01782	0.01859	0.0204	0.01934	0.02071	0.02299	0.02356	0.0236	0.02441	0.02417	0.02329	0.02559	0.02559	0.02446	0.02273
3997.77	0.02076	0.02138	0.02162	0.02341	0.02385	0.02435	0.02527	0.02614	0.02454	0.02462	0.02536	0.02283	0.02279	0.02353	0.02291	0.02263	0.02364	0.02228	0.02169	0.02067	0.02041	0.02138	0.02179	0.02107	0.02161	0.02198	0.01992	0.01946	0.02078	0.02115	0.0195	0.0192	0.01978	0.0183	0.01805	0.01885	0.02045	0.01953	0.02091	0.02307	0.02352	0.02366	0.0243	0.02421	0.02354	0.02544	0.0253	0.02444	0.02305
3995.85	0.0209	0.02153	0.0217	0.02347	0.02406	0.02469	0.02528	0.02601	0.02458	0.02453	0.02514	0.02292	0.02292	0.02349	0.02302	0.02256	0.02354	0.0222	0.02179	0.02084	0.02064	0.02139	0.02164	0.02097	0.02131	0.02183	0.02002	0.01959	0.02071	0.02121	0.01947	0.01918	0.01987	0.01854	0.01826	0.01908	0.0205	0.01971	0.0211	0.02315	0.02348	0.02372	0.0242	0.02425	0.02378	0.02531	0.02504	0.02442	0.02334
3993.92	0.02103	0.02167	0.02177	0.02353	0.02424	0.02499	0.02529	0.02588	0.0246	0.02446	0.02494	0.023	0.02304	0.02346	0.02312	0.0225	0.02344	0.02214	0.02188	0.021	0.02084	0.0214	0.0215	0.02087	0.02104	0.02169	0.0201	0.01971	0.02064	0.02127	0.01945	0.01916	0.01996	0.01875	0.01845	0.01929	0.02054	0.01988	0.02127	0.02321	0.02345	0.02377	0.02411	0.02429	0.02398	0.02518	0.0248	0.0244	0.0236
3991.99	0.02114	0.02179	0.02185	0.02358	0.02441	0.02527	0.02529	0.02577	0.02463	0.02438	0.02476	0.02308	0.02315	0.02343	0.0232	0.02244	0.02335	0.02209	0.02196	0.02114	0.02103	0.0214	0.02137	0.02079	0.0208	0.02156	0.02018	0.01983	0.02059	0.02131	0.01943	0.01915	0.02003	0.01895	0.01861	0.01948	0.02058	0.02003	0.02143	0.02327	0.02342	0.02382	0.02403	0.02432	0.02417	0.02506	0.02459	0.02438	0.02383
3990.06	0.02123	0.02189	0.02192	0.02363	0.02457	0.02551	0.0253	0.02566	0.02465	0.02432	0.0246	0.02316	0.02324	0.02341	0.02327	0.02239	0.02326	0.02204	0.02203	0.02128	0.02119	0.02139	0.02126	0.02072	0.0206	0.02145	0.02025	0.01994	0.02053	0.02134	0.01942	0.01915	0.0201	0.01911	0.01875	0.01964	0.0206	0.02018	0.02157	0.02331	0.0234	0.02386	0.02396	0.02435	0.02433	0.02495	0.02441	0.02436	0.02404
3988.13	0.02131	0.02198	0.02199	0.02368	0.02471	0.02572	0.0253	0.02557	0.02466	0.02425	0.02446	0.02324	0.02332	0.02339	0.02334	0.02235	0.02318	0.02201	0.02208	0.02141	0.02134	0.02138	0.02115	0.02065	0.02043	0.02135	0.02031	0.02005	0.02048	0.02137	0.01942	0.01915	0.02015	0.01926	0.01887	0.01978	0.02062	0.02032	0.0217	0.02335	0.02339	0.02391	0.0239	0.02438	0.02447	0.02484	0.02425	0.02435	0.02422
3986.2	0.02137	0.02206	0.02206	0.02372	0.02484	0.0259	0.0253	0.02548	0.02467	0.02419	0.02434	0.02331	0.02338	0.02338	0.02338	0.02231	0.02311	0.02199	0.02213	0.02153	0.02146	0.02135	0.02106	0.0206	0.02028	0.02127	0.02037	0.02015	0.02044	0.02139	0.01942	0.01916	0.02019	0.01937	0.01897	0.01989	0.02064	0.02045	0.02182	0.02337	0.02338	0.02395	0.02385	0.0244	0.02458	0.02475	0.02411	0.02434	0.02437
3984.28	0.02141	0.02212	0.02213	0.02375	0.02496	0.02604	0.02531	0.02541	0.02468	0.02414	0.02425	0.02337	0.02343	0.02338	0.02342	0.02227	0.02304	0.02197	0.02217	0.02165	0.02157	0.02132	0.02098	0.02055	0.02017	0.0212	0.02041	0.02025	0.02041	0.02139	0.01942	0.01917	0.02021	0.01947	0.01904	0.01998	0.02064	0.02057	0.02192	0.02339	0.02338	0.02399	0.02381	0.02442	0.02467	0.02466	0.024	0.02433	0.02449
3982.35	0.02144	0.02216	0.0222	0.02378	0.02505	0.02616	0.02531	0.02535	0.02468	0.02409	0.02417	0.02343	0.02347	0.02338	0.02345	0.02224	0.02298	0.02197	0.02219	0.02175	0.02165	0.02128	0.02092	0.02051	0.02009	0.02114	0.02045	0.02034	0.02038	0.02139	0.01944	0.01919	0.02023	0.01954	0.01909	0.02005	0.02064	0.02068	0.022	0.0234	0.02338	0.02402	0.02378	0.02444	0.02474	0.02458	0.02391	0.02432	0.02459
3980.42	0.02145	0.02219	0.02226	0.02381	0.02514	0.02624	0.02531	0.02529	0.02467	0.02404	0.02411	0.02349	0.02349	0.02338	0.02346	0.02222	0.02292	0.02197	0.02221	0.02185	0.02171	0.02123	0.02086	0.02049	0.02004	0.0211	0.02048	0.02043	0.02036	0.02139	0.01946	0.01922	0.02024	0.01958	0.01912	0.02009	0.02063	0.02078	0.02207	0.0234	0.02339	0.02406	0.02377	0.02445	0.02478	0.0245	0.02385	0.02432	0.02466
3978.49	0.02145	0.02221	0.02233	0.02384	0.02521	0.02629	0.02531	0.02525	0.02466	0.024	0.02407	0.02354	0.02349	0.0234	0.02346	0.0222	0.02287	0.02199	0.02221	0.02194	0.02176	0.02117	0.02082	0.02047	0.02003	0.02107	0.0205	0.02052	0.02035	0.02137	0.01948	0.01925	0.02023	0.0196	0.01912	0.02011	0.02062	0.02087	0.02213	0.02339	0.02341	0.02409	0.02376	0.02446	0.0248	0.02444	0.02382	0.02432	0.02471
3976.56	0.02142	0.02221	0.02239	0.02385	0.02526	0.02631	0.02531	0.02522	0.02465	0.02397	0.02405	0.02359	0.02349	0.02341	0.02345	0.02219	0.02282	0.02202	0.0222	0.02202	0.02178	0.02111	0.02079	0.02046	0.02004	0.02105	0.02051	0.0206	0.02034	0.02134	0.01951	0.01929	0.02021	0.0196	0.0191	0.02011	0.0206	0.02095	0.02217	0.02336	0.02343	0.02411	0.02376	0.02447	0.02479	0.02438	0.02381	0.02432	0.02472
3974.63	0.021	0.02193	0.02232	0.02372	0.02515	0.02598	0.02511	0.02499	0.02446	0.02366	0.02393	0.02354	0.02317	0.02332	0.02326	0.02196	0.02259	0.02184	0.02196	0.02181	0.02157	0.02074	0.02054	0.02018	0.02	0.02088	0.02028	0.02043	0.02011	0.02104	0.01949	0.01912	0.02011	0.01937	0.01885	0.01983	0.02042	0.02102	0.02225	0.02308	0.02342	0.02394	0.02357	0.02417	0.02451	0.02423	0.02354	0.02418	0.02454
3972.7	0.02061	0.0216	0.02218	0.02349	0.02511	0.02558	0.02478	0.02475	0.02418	0.02336	0.02382	0.02336	0.02289	0.02313	0.02297	0.0217	0.02247	0.02165	0.02167	0.02164	0.02129	0.02036	0.0204	0.01988	0.01995	0.02082	0.02002	0.02022	0.02005	0.02076	0.0194	0.01896	0.01986	0.01902	0.01853	0.01945	0.02023	0.02098	0.02211	0.02283	0.02334	0.02383	0.02336	0.0238	0.0241	0.02399	0.02339	0.02404	0.02421
3970.78	0.0206	0.02159	0.02232	0.0235	0.02524	0.02546	0.02472	0.0248	0.0242	0.02341	0.02388	0.02342	0.0229	0.02331	0.02297	0.02186	0.02258	0.02185	0.0217	0.0219	0.02127	0.0203	0.02058	0.01999	0.02015	0.021	0.02006	0.02032	0.02023	0.02068	0.01952	0.01915	0.01975	0.01888	0.01852	0.01929	0.02021	0.02113	0.02204	0.0229	0.02344	0.02394	0.02339	0.02383	0.02391	0.02383	0.02359	0.02416	0.02409
3968.85	0.0207	0.02186	0.02271	0.02362	0.02545	0.02561	0.02494	0.02507	0.02442	0.02371	0.02411	0.02363	0.02313	0.02372	0.02315	0.02223	0.02277	0.02225	0.0219	0.0223	0.02135	0.0205	0.02087	0.02029	0.02059	0.02145	0.02028	0.02066	0.02044	0.02076	0.01976	0.01953	0.01982	0.01885	0.01864	0.01934	0.02024	0.02131	0.0221	0.02303	0.02366	0.02409	0.02371	0.02404	0.02395	0.02381	0.02398	0.02446	0.02428
3966.92	0.02056	0.0219	0.02289	0.0235	0.02542	0.0255	0.02498	0.0251	0.02431	0.02376	0.0241	0.02354	0.02314	0.02383	0.02311	0.0223	0.02268	0.02227	0.02182	0.02235	0.0212	0.0205	0.02091	0.02033	0.02079	0.02163	0.02024	0.0208	0.02036	0.02077	0.01975	0.01956	0.01972	0.01869	0.0185	0.01924	0.02005	0.02118	0.02195	0.02281	0.02359	0.02404	0.02385	0.02407	0.0238	0.02376	0.02418	0.02448	0.02425
3964.99	0.02056	0.02193	0.02309	0.0234	0.02552	0.02533	0.02504	0.02525	0.0243	0.02388	0.02414	0.02352	0.0232	0.02391	0.0233	0.02253	0.02271	0.02231	0.02185	0.02252	0.02125	0.02057	0.02112	0.02048	0.02103	0.02169	0.02031	0.02082	0.02031	0.02075	0.01985	0.01957	0.0197	0.0187	0.01842	0.01922	0.02016	0.02117	0.02184	0.0227	0.02357	0.02422	0.02393	0.02416	0.02375	0.02394	0.0245	0.02446	0.02417
3963.06	0.0208	0.02221	0.02337	0.02355	0.0258	0.02536	0.02525	0.02553	0.0245	0.02417	0.02446	0.02375	0.0234	0.0241	0.02372	0.02302	0.02295	0.02253	0.02214	0.0229	0.02144	0.02084	0.02151	0.02094	0.02136	0.02184	0.02055	0.02102	0.02046	0.02088	0.02017	0.01994	0.01982	0.01892	0.01862	0.01942	0.02043	0.02126	0.02198	0.02289	0.0238	0.0245	0.02417	0.02438	0.02389	0.02435	0.02492	0.02458	0.02422
3961.13	0.02098	0.02248	0.02363	0.02388	0.02593	0.02541	0.02544	0.02568	0.0246	0.02424	0.0248	0.02387	0.02344	0.02415	0.02404	0.02337	0.02306	0.02275	0.02234	0.02314	0.02159	0.02101	0.02166	0.02138	0.02156	0.02191	0.02067	0.02133	0.02065	0.02098	0.02042	0.02034	0.01995	0.01908	0.01878	0.01966	0.02062	0.02137	0.02207	0.02306	0.02397	0.02456	0.02443	0.0245	0.02394	0.02465	0.02528	0.02458	0.0243
3959.2	0.02112	0.02257	0.02377	0.02425	0.02586	0.02545	0.02568	0.02594	0.02473	0.02428	0.02499	0.02394	0.02349	0.02409	0.02424	0.02353	0.02306	0.02301	0.02237	0.02336	0.02172	0.02101	0.02174	0.02178	0.02175	0.02193	0.02072	0.02158	0.02087	0.02098	0.02057	0.02058	0.02005	0.01913	0.01888	0.01995	0.02082	0.02158	0.02207	0.02314	0.02405	0.02462	0.02463	0.02446	0.02399	0.02492	0.02563	0.02452	0.02435
3957.28	0.02127	0.02259	0.02392	0.02457	0.02574	0.02557	0.026	0.02634	0.02502	0.0245	0.02516	0.02415	0.02362	0.02411	0.02436	0.0237	0.02312	0.0233	0.02239	0.02357	0.02187	0.02101	0.02184	0.02226	0.02203	0.02198	0.02083	0.02187	0.02105	0.02101	0.02077	0.02082	0.02018	0.01918	0.01898	0.02024	0.02084	0.02173	0.02208	0.02324	0.02415	0.02481	0.02476	0.02458	0.02414	0.0252	0.02596	0.02467	0.02433
3955.35	0.02146	0.02271	0.02416	0.02489	0.02558	0.02583	0.02619	0.02669	0.02534	0.02475	0.02537	0.02434	0.02382	0.02415	0.02444	0.02391	0.02316	0.02348	0.02249	0.02371	0.02213	0.02117	0.02199	0.02269	0.02222	0.02211	0.02103	0.02206	0.02114	0.02112	0.0211	0.02109	0.02031	0.01939	0.01913	0.02046	0.02076	0.02186	0.02224	0.0234	0.02423	0.02486	0.02485	0.02487	0.02434	0.02547	0.0263	0.02495	0.02434
3953.42	0.02178	0.02293	0.02443	0.02522	0.02548	0.02609	0.02635	0.02697	0.02572	0.02494	0.02563	0.02448	0.02402	0.02413	0.02456	0.0241	0.02326	0.02367	0.02274	0.02375	0.02242	0.02153	0.02236	0.02312	0.02246	0.02227	0.02122	0.02214	0.02136	0.0213	0.02143	0.02141	0.02045	0.01972	0.01936	0.02072	0.02086	0.02209	0.02256	0.02359	0.02436	0.02495	0.02509	0.02522	0.02459	0.02584	0.02654	0.02517	0.02452
3951.49	0.02215	0.02311	0.02463	0.02545	0.02541	0.02619	0.02649	0.02721	0.02607	0.02507	0.02586	0.02456	0.02416	0.02424	0.0246	0.02422	0.02343	0.02402	0.02299	0.02374	0.02263	0.02193	0.02278	0.0234	0.02262	0.02224	0.02145	0.02222	0.02153	0.0215	0.02169	0.02169	0.02064	0.02004	0.01954	0.02089	0.02102	0.02229	0.02274	0.0238	0.02444	0.02515	0.02549	0.02552	0.02482	0.02616	0.0266	0.02532	0.02465
3949.56	0.02243	0.02325	0.02485	0.02568	0.02535	0.02615	0.02651	0.02739	0.02626	0.02506	0.02583	0.02455	0.02421	0.02434	0.02462	0.02442	0.02357	0.02428	0.02306	0.02382	0.02287	0.02233	0.02307	0.02358	0.02271	0.02213	0.02169	0.02237	0.02164	0.02181	0.02189	0.02194	0.02084	0.02032	0.01977	0.02101	0.02112	0.0224	0.02297	0.02397	0.02453	0.02527	0.02583	0.02562	0.02493	0.02647	0.02663	0.02542	0.02476
3947.63	0.02251	0.02318	0.02494	0.02574	0.02514	0.02593	0.02646	0.02734	0.0263	0.02492	0.02557	0.02452	0.02413	0.02429	0.02462	0.0245	0.0236	0.02422	0.02302	0.02389	0.02308	0.02247	0.02313	0.02347	0.02262	0.02206	0.02174	0.02246	0.0217	0.02208	0.022	0.02194	0.02086	0.0204	0.01996	0.02106	0.02111	0.02243	0.02308	0.02397	0.02461	0.02524	0.02584	0.02551	0.02498	0.0266	0.02656	0.02528	0.02492
3945.71	0.02258	0.02319	0.02504	0.02578	0.02514	0.0259	0.02653	0.02722	0.02638	0.02478	0.02552	0.02473	0.02424	0.02434	0.02473	0.02472	0.02365	0.02417	0.02304	0.02394	0.02329	0.02259	0.02322	0.02338	0.02251	0.02208	0.02181	0.02263	0.02188	0.0223	0.02204	0.02193	0.02088	0.02053	0.02016	0.02122	0.0213	0.02251	0.02311	0.02408	0.02471	0.02525	0.02598	0.02554	0.0252	0.02668	0.02659	0.02512	0.02504
3943.78	0.02268	0.02328	0.02517	0.02576	0.0253	0.02601	0.02658	0.0271	0.0265	0.02469	0.02556	0.02495	0.02438	0.02436	0.02486	0.025	0.02365	0.02416	0.02305	0.02385	0.02341	0.02281	0.02329	0.02345	0.02242	0.022	0.02182	0.0228	0.02212	0.0225	0.022	0.022	0.02105	0.02073	0.02034	0.02137	0.02145	0.0226	0.02319	0.02417	0.02476	0.02532	0.02629	0.02553	0.02533	0.02671	0.02666	0.02504	0.02504
3941.85	0.0228	0.02326	0.02519	0.02568	0.02538	0.0261	0.02639	0.02699	0.02648	0.02466	0.02546	0.02496	0.02433	0.02427	0.0248	0.02515	0.02365	0.02399	0.02303	0.02363	0.02348	0.02293	0.02326	0.02356	0.02226	0.02183	0.02168	0.02286	0.0223	0.02262	0.02194	0.02196	0.02125	0.0209	0.02054	0.02144	0.02146	0.02264	0.02327	0.02424	0.02475	0.02536	0.02662	0.0254	0.02537	0.02668	0.02651	0.02506	0.0251
3939.92	0.02303	0.02331	0.02524	0.02569	0.02526	0.02618	0.02624	0.02685	0.02649	0.02465	0.02527	0.02494	0.02427	0.02421	0.02469	0.02525	0.02374	0.02379	0.02305	0.02358	0.02365	0.02301	0.02333	0.02367	0.02209	0.02171	0.02158	0.02293	0.02235	0.02253	0.02195	0.02189	0.02142	0.02115	0.02076	0.02148	0.02156	0.02269	0.02343	0.0244	0.02473	0.02531	0.02687	0.02526	0.02548	0.02664	0.02628	0.02519	0.02518
3937.99	0.0233	0.02356	0.02535	0.02583	0.02533	0.02643	0.02635	0.02693	0.02661	0.02473	0.02533	0.02505	0.02437	0.02425	0.02472	0.02549	0.02389	0.02381	0.02326	0.02374	0.02396	0.02322	0.02357	0.02383	0.02209	0.02168	0.02167	0.02299	0.0225	0.02247	0.02204	0.02177	0.02168	0.02148	0.02089	0.02166	0.02189	0.02281	0.02371	0.02463	0.02475	0.02541	0.02697	0.02526	0.02583	0.0267	0.02629	0.02544	0.02544
3936.06	0.02343	0.02382	0.0253	0.0261	0.02555	0.02672	0.02661	0.0272	0.02683	0.02487	0.02558	0.0253	0.02459	0.02439	0.02491	0.0258	0.02416	0.02404	0.02362	0.02402	0.02429	0.02348	0.02386	0.02405	0.02225	0.02173	0.02187	0.02296	0.02277	0.02257	0.02224	0.02168	0.02205	0.02181	0.02107	0.02199	0.02236	0.02304	0.02407	0.02489	0.02497	0.02575	0.02706	0.02543	0.02635	0.02679	0.02642	0.02569	0.02577
3934.13	0.02352	0.02403	0.02523	0.02639	0.02575	0.02688	0.02681	0.02743	0.02706	0.02496	0.02587	0.02561	0.02484	0.02462	0.0251	0.02599	0.02454	0.02429	0.024	0.02426	0.0245	0.02369	0.02412	0.02422	0.02254	0.02189	0.02209	0.0229	0.02297	0.02268	0.02247	0.02162	0.02236	0.02215	0.02128	0.02235	0.02275	0.02332	0.0244	0.02517	0.02519	0.02608	0.02719	0.02569	0.02678	0.02689	0.0266	0.02591	0.02606
3932.21	0.02354	0.024	0.02512	0.02653	0.02583	0.02695	0.02687	0.02752	0.02724	0.02507	0.02607	0.02592	0.02491	0.02482	0.02514	0.02591	0.02474	0.02435	0.02428	0.02426	0.02454	0.02366	0.02416	0.02422	0.02277	0.02191	0.02225	0.02282	0.023	0.02261	0.02255	0.0215	0.02254	0.02232	0.02133	0.02252	0.02293	0.02346	0.0247	0.02537	0.0253	0.02624	0.02721	0.02586	0.02701	0.02696	0.02666	0.02601	0.02628
3930.28	0.02338	0.02354	0.02486	0.02645	0.02575	0.02683	0.0267	0.02734	0.02717	0.02512	0.02611	0.02606	0.0247	0.02483	0.02484	0.02552	0.02459	0.0242	0.02426	0.02409	0.02436	0.02324	0.02388	0.02383	0.02277	0.02169	0.02219	0.02259	0.02278	0.02227	0.02241	0.02121	0.02241	0.02217	0.0211	0.02229	0.0229	0.02341	0.02486	0.02534	0.02528	0.02624	0.02711	0.02578	0.02698	0.02681	0.02648	0.02589	0.02632
3928.35	0.02284	0.02284	0.02431	0.02603	0.02549	0.02651	0.02619	0.02685	0.02678	0.02474	0.02596	0.02574	0.02441	0.02433	0.02426	0.02493	0.02423	0.0237	0.02389	0.02372	0.02389	0.02258	0.02338	0.02307	0.02247	0.02135	0.0219	0.02204	0.02247	0.02172	0.02203	0.02066	0.02185	0.0216	0.02057	0.02166	0.02268	0.02309	0.0245	0.02499	0.02502	0.02607	0.02676	0.02546	0.02662	0.02633	0.02613	0.02556	0.02616
3926.42	0.0223	0.02237	0.02387	0.02548	0.02512	0.02624	0.02583	0.02636	0.0262	0.02425	0.02563	0.02522	0.02414	0.0238	0.02372	0.02445	0.02399	0.0234	0.02365	0.02334	0.02341	0.02224	0.02284	0.02249	0.02223	0.02124	0.02164	0.02152	0.02229	0.02116	0.0216	0.02033	0.02117	0.02093	0.01996	0.02112	0.02224	0.02274	0.0239	0.02475	0.0247	0.02586	0.02634	0.02532	0.02635	0.02585	0.02581	0.02536	0.02602
3924.49	0.02226	0.0226	0.02397	0.02534	0.0251	0.02635	0.02597	0.02647	0.02609	0.02433	0.02539	0.02528	0.02406	0.02407	0.02361	0.02446	0.02406	0.02359	0.02388	0.02341	0.02333	0.02242	0.02262	0.02238	0.02247	0.0214	0.02163	0.02139	0.02231	0.02092	0.02147	0.02035	0.02099	0.02084	0.01968	0.02118	0.02202	0.02286	0.02374	0.02487	0.02473	0.026	0.0262	0.02555	0.0266	0.02553	0.02559	0.02555	0.0262
3922.56	0.02231	0.02282	0.02413	0.02538	0.02543	0.02663	0.02612	0.02662	0.02622	0.02467	0.02531	0.02545	0.02408	0.02452	0.02364	0.02447	0.02422	0.02366	0.02403	0.02356	0.02336	0.02262	0.02249	0.02241	0.02277	0.02149	0.02169	0.0214	0.02223	0.0209	0.02141	0.02031	0.02109	0.02088	0.01959	0.02137	0.02195	0.02299	0.02384	0.02504	0.02475	0.0263	0.02599	0.02564	0.0269	0.02536	0.02544	0.02565	0.02649
3920.63	0.02233	0.02283	0.02418	0.02535	0.02586	0.02681	0.02627	0.02658	0.02618	0.02501	0.02544	0.02551	0.02416	0.02476	0.02382	0.02444	0.02429	0.02369	0.02409	0.02368	0.02335	0.02267	0.02244	0.02258	0.02297	0.02151	0.02181	0.02136	0.02207	0.02093	0.02141	0.02028	0.0212	0.02081	0.0196	0.02146	0.02194	0.02297	0.02379	0.02518	0.02471	0.02656	0.02589	0.02574	0.02709	0.02528	0.02534	0.02562	0.02668
3918.71	0.02256	0.02311	0.02447	0.02563	0.02643	0.02716	0.0267	0.02675	0.02653	0.02553	0.02587	0.02593	0.02442	0.02513	0.02445	0.0247	0.02459	0.02398	0.02444	0.02413	0.02359	0.02298	0.02273	0.023	0.02327	0.02175	0.02222	0.02155	0.02216	0.02112	0.02168	0.02067	0.02152	0.0209	0.01997	0.02168	0.02218	0.02322	0.0238	0.02547	0.02494	0.02691	0.02615	0.02608	0.02739	0.02534	0.02566	0.02584	0.02697
3916.78	0.02259	0.0234	0.02475	0.02602	0.02683	0.0274	0.02698	0.02684	0.02703	0.02593	0.02614	0.02633	0.02446	0.02536	0.02494	0.02491	0.0248	0.02417	0.02463	0.02441	0.02375	0.02325	0.0229	0.02328	0.02338	0.02193	0.02251	0.02181	0.02222	0.02128	0.02188	0.02104	0.02177	0.02087	0.02033	0.02183	0.02215	0.0234	0.02375	0.02564	0.02517	0.02699	0.02633	0.02626	0.02744	0.02516	0.02598	0.02595	0.02715
3914.85	0.02225	0.02324	0.02475	0.02614	0.02692	0.02737	0.02707	0.02673	0.02724	0.02593	0.02606	0.02626	0.02426	0.02519	0.02496	0.02473	0.02467	0.02408	0.02453	0.02431	0.02358	0.02319	0.02261	0.02317	0.02313	0.02185	0.02227	0.02173	0.02202	0.021	0.0218	0.02094	0.02158	0.02052	0.02023	0.02174	0.02177	0.02333	0.02331	0.02537	0.02504	0.02678	0.02599	0.026	0.02699	0.02461	0.0259	0.02574	0.0271
3912.92	0.02208	0.0232	0.02484	0.0264	0.02713	0.02757	0.02742	0.02701	0.02762	0.02617	0.02609	0.02634	0.02451	0.02535	0.02504	0.02478	0.0247	0.02416	0.02457	0.02455	0.02354	0.02331	0.0226	0.02317	0.02316	0.022	0.02233	0.02168	0.02197	0.02094	0.0219	0.02116	0.02153	0.02059	0.02037	0.02179	0.02175	0.02353	0.02316	0.02521	0.02495	0.02676	0.0258	0.02585	0.02684	0.02447	0.02594	0.02576	0.02719
3910.99	0.02218	0.02344	0.02525	0.02676	0.02762	0.02791	0.02784	0.02742	0.02809	0.0268	0.02631	0.02667	0.02502	0.02585	0.02536	0.02512	0.02493	0.02436	0.02479	0.02495	0.02365	0.02379	0.02294	0.02339	0.02348	0.02238	0.02275	0.0218	0.02213	0.02124	0.02226	0.02168	0.02183	0.02102	0.02079	0.02199	0.02196	0.02378	0.0234	0.02516	0.02515	0.02691	0.02588	0.02605	0.02706	0.02465	0.02626	0.02613	0.02738
3909.06	0.02223	0.02361	0.02548	0.02677	0.02794	0.02797	0.0279	0.02745	0.02811	0.02727	0.02624	0.02663	0.02527	0.02599	0.0256	0.0252	0.02496	0.02432	0.02483	0.02503	0.02362	0.02408	0.02312	0.02339	0.02346	0.02242	0.02291	0.0217	0.02217	0.0213	0.02242	0.02176	0.02198	0.02126	0.02096	0.02196	0.02205	0.0237	0.02348	0.02485	0.02517	0.02683	0.02585	0.02607	0.02718	0.0247	0.02639	0.02616	0.02745
3907.14	0.02235	0.02375	0.02559	0.02657	0.02811	0.02787	0.02786	0.02732	0.02809	0.02753	0.02599	0.02642	0.02538	0.02611	0.02567	0.0252	0.02493	0.02429	0.0248	0.02487	0.02361	0.02422	0.0232	0.02332	0.02332	0.02232	0.02278	0.02174	0.02224	0.02141	0.02231	0.02167	0.02192	0.02143	0.02093	0.02183	0.02214	0.02349	0.02343	0.0246	0.02511	0.02678	0.02594	0.02587	0.0272	0.02472	0.02648	0.02605	0.02749
3905.21	0.02251	0.02383	0.02561	0.02652	0.0282	0.02776	0.02803	0.02733	0.02817	0.02788	0.02582	0.02646	0.02546	0.02641	0.02567	0.02539	0.02498	0.02447	0.02465	0.02478	0.02377	0.02442	0.02331	0.02336	0.02316	0.02233	0.02271	0.02202	0.02246	0.0218	0.02215	0.02187	0.02197	0.02165	0.02108	0.02181	0.02225	0.02341	0.0234	0.02454	0.025	0.02672	0.02614	0.0258	0.02724	0.02495	0.02669	0.02612	0.02738
3903.28	0.02264	0.024	0.02567	0.02657	0.02835	0.02773	0.02827	0.02744	0.02815	0.02813	0.02579	0.02667	0.02556	0.02661	0.02586	0.02553	0.02508	0.02453	0.02441	0.02487	0.02407	0.02474	0.02337	0.02353	0.02298	0.02233	0.0228	0.02241	0.02284	0.02234	0.02205	0.02235	0.0221	0.02185	0.02149	0.02194	0.02232	0.02337	0.02358	0.0246	0.02495	0.02665	0.02632	0.02583	0.0273	0.02539	0.02676	0.02623	0.02723
3901.35	0.02282	0.02434	0.02592	0.0268	0.02867	0.02802	0.02874	0.02762	0.02832	0.02842	0.02607	0.02712	0.0259	0.02686	0.02627	0.02576	0.02539	0.02466	0.02455	0.02509	0.02445	0.02512	0.02371	0.02382	0.02303	0.02257	0.02302	0.023	0.02336	0.02304	0.02215	0.0228	0.02231	0.02228	0.02195	0.02222	0.02261	0.02353	0.02381	0.02484	0.02513	0.02671	0.02665	0.02612	0.02764	0.02584	0.02688	0.02651	0.02734
3899.42	0.02319	0.02476	0.02629	0.02717	0.02909	0.02853	0.02928	0.02775	0.02858	0.02888	0.02645	0.02764	0.02639	0.02718	0.02669	0.02618	0.02586	0.02497	0.02486	0.02522	0.02491	0.02559	0.02436	0.02429	0.02317	0.023	0.02339	0.02362	0.02395	0.02368	0.02233	0.02317	0.02264	0.02283	0.02244	0.0226	0.02301	0.02382	0.02404	0.02522	0.02541	0.02687	0.02724	0.02656	0.02807	0.02627	0.02712	0.02696	0.02745
3897.49	0.02341	0.02495	0.02651	0.02737	0.02921	0.02874	0.02947	0.02772	0.02865	0.02915	0.02645	0.02786	0.02665	0.0272	0.02685	0.02636	0.02606	0.02516	0.02503	0.02517	0.0252	0.02584	0.02473	0.02462	0.02305	0.02327	0.02356	0.02387	0.02415	0.02403	0.02245	0.02325	0.02289	0.0233	0.02269	0.02274	0.02314	0.02392	0.0242	0.02542	0.02562	0.02697	0.02777	0.02674	0.02825	0.02651	0.02716	0.02736	0.02735
3895.56	0.02363	0.02516	0.02665	0.02748	0.02907	0.02871	0.0294	0.0276	0.02858	0.02928	0.02638	0.0279	0.02667	0.02715	0.02688	0.02633	0.02595	0.02521	0.02531	0.02513	0.02547	0.02586	0.02476	0.02473	0.02278	0.02356	0.02357	0.02395	0.02399	0.02419	0.02257	0.02316	0.02292	0.02367	0.02272	0.02285	0.02317	0.02382	0.02435	0.02557	0.02578	0.0269	0.02801	0.02698	0.02833	0.02658	0.02703	0.02756	0.02729
3893.64	0.0237	0.02529	0.02672	0.02759	0.02881	0.02852	0.02932	0.02726	0.0285	0.02933	0.02648	0.02785	0.0265	0.02705	0.02684	0.02625	0.02565	0.02536	0.02552	0.02514	0.02573	0.02566	0.02482	0.02481	0.02261	0.02378	0.02355	0.024	0.02378	0.02423	0.0227	0.02312	0.02272	0.0238	0.02276	0.02302	0.02323	0.02349	0.02444	0.02567	0.02574	0.02683	0.02803	0.02724	0.02835	0.02665	0.027	0.02756	0.02728
3891.71	0.02384	0.02542	0.02686	0.02797	0.02891	0.02846	0.02947	0.02746	0.02872	0.02951	0.02706	0.02801	0.02658	0.02707	0.02696	0.0263	0.02589	0.0259	0.02586	0.02533	0.02598	0.02574	0.02517	0.02509	0.02276	0.02395	0.02374	0.02408	0.02401	0.02452	0.02296	0.02331	0.02281	0.02413	0.02303	0.02329	0.02352	0.02349	0.02463	0.0259	0.0258	0.02702	0.02826	0.02768	0.02847	0.02715	0.0274	0.02771	0.02748
3889.78	0.02403	0.02562	0.02715	0.02841	0.02922	0.0286	0.02962	0.02806	0.02903	0.02964	0.02767	0.02826	0.02695	0.02719	0.02728	0.02651	0.02636	0.02633	0.02625	0.02561	0.02631	0.02604	0.0255	0.02548	0.0231	0.02423	0.02405	0.02405	0.02435	0.02491	0.02305	0.02368	0.02301	0.02454	0.02349	0.02366	0.02384	0.02384	0.02484	0.02634	0.026	0.02726	0.02866	0.02816	0.02869	0.02781	0.02781	0.02796	0.02757
3887.85	0.02401	0.02551	0.02725	0.02851	0.02923	0.02859	0.02938	0.02836	0.02904	0.02955	0.02788	0.02812	0.02708	0.02706	0.02724	0.02654	0.02653	0.02645	0.0263	0.02555	0.02631	0.02592	0.02552	0.02546	0.02325	0.02431	0.02411	0.02384	0.0244	0.02488	0.02282	0.02382	0.02295	0.02461	0.02369	0.02378	0.02393	0.02394	0.02485	0.02662	0.02592	0.02728	0.02871	0.02831	0.02875	0.02818	0.02786	0.02801	0.0274
3885.92	0.02412	0.02523	0.02732	0.02852	0.02905	0.02864	0.02919	0.02864	0.02912	0.02953	0.02814	0.02814	0.02708	0.02703	0.0271	0.02665	0.02677	0.02661	0.02645	0.02533	0.02641	0.02574	0.02574	0.02532	0.0235	0.02435	0.02436	0.02383	0.02451	0.02478	0.0226	0.02401	0.02302	0.02461	0.02387	0.02387	0.02403	0.02402	0.02504	0.02687	0.02594	0.02749	0.02855	0.02844	0.02896	0.02851	0.02778	0.02808	0.02744
3883.99	0.02434	0.02526	0.02769	0.02874	0.0291	0.02895	0.02942	0.02907	0.0293	0.02953	0.0286	0.02842	0.02739	0.02715	0.02728	0.02699	0.02717	0.02693	0.02681	0.0254	0.02682	0.02584	0.02603	0.02539	0.02403	0.02477	0.02484	0.02403	0.02477	0.02495	0.02261	0.02438	0.0233	0.02478	0.02415	0.02408	0.02428	0.0243	0.0254	0.02734	0.02615	0.02775	0.0286	0.02872	0.02935	0.02894	0.02792	0.02825	0.02767
3882.06	0.02457	0.02543	0.02812	0.02884	0.02922	0.02931	0.02974	0.02956	0.02944	0.02948	0.02904	0.02859	0.02781	0.0273	0.02755	0.02737	0.02752	0.02729	0.0271	0.02549	0.02719	0.02598	0.02624	0.02558	0.0246	0.0253	0.02521	0.02422	0.02498	0.02531	0.02257	0.02467	0.02359	0.02491	0.02425	0.02421	0.0245	0.02463	0.02565	0.02781	0.02634	0.02793	0.02879	0.02914	0.02979	0.02932	0.02808	0.02851	0.02788
3880.14	0.02502	0.02563	0.02859	0.02885	0.02929	0.02964	0.03015	0.03018	0.02962	0.0296	0.02935	0.02884	0.02806	0.02757	0.02777	0.02768	0.02779	0.02786	0.02739	0.02557	0.02748	0.02624	0.02642	0.02591	0.02522	0.02583	0.02542	0.02439	0.02517	0.02578	0.02252	0.0249	0.02389	0.02496	0.02429	0.02437	0.02462	0.02497	0.02601	0.02844	0.02657	0.02816	0.02896	0.0297	0.03022	0.02956	0.02813	0.0289	0.02798
3878.21	0.02565	0.02592	0.02905	0.02905	0.02966	0.03008	0.03051	0.03099	0.02994	0.03003	0.02981	0.0293	0.02837	0.02804	0.02815	0.02798	0.02812	0.02855	0.02775	0.02594	0.02782	0.02661	0.02686	0.02642	0.02577	0.02623	0.02563	0.02473	0.02544	0.02627	0.02263	0.02515	0.02453	0.0251	0.02459	0.02459	0.02486	0.02542	0.02661	0.02899	0.02687	0.02852	0.02909	0.03008	0.03059	0.02974	0.02813	0.02923	0.028
3876.28	0.02578	0.02608	0.02907	0.02927	0.03021	0.03053	0.03061	0.03112	0.0299	0.0303	0.03043	0.02924	0.02858	0.02817	0.02855	0.02813	0.02834	0.02885	0.02814	0.02632	0.02803	0.02692	0.02728	0.02694	0.02608	0.02624	0.02555	0.02495	0.02536	0.02634	0.0226	0.02536	0.02528	0.02509	0.02506	0.0245	0.02517	0.02547	0.02697	0.02912	0.02683	0.02866	0.02918	0.03031	0.03076	0.02997	0.02807	0.02927	0.02799
3874.35	0.02585	0.0264	0.02911	0.02936	0.03052	0.03068	0.03067	0.03095	0.03006	0.03037	0.0308	0.02924	0.02889	0.0283	0.02892	0.02844	0.0284	0.02878	0.02816	0.0266	0.02798	0.02688	0.02733	0.02693	0.02633	0.02635	0.02556	0.025	0.02521	0.02648	0.02269	0.02553	0.02555	0.02483	0.02532	0.02447	0.02505	0.02548	0.02689	0.02946	0.02675	0.02852	0.02938	0.03058	0.03079	0.03003	0.02825	0.02957	0.02828
3872.42	0.02611	0.02654	0.02926	0.0294	0.03061	0.03066	0.03071	0.03103	0.03041	0.03041	0.03088	0.02941	0.02915	0.02846	0.02902	0.02868	0.02836	0.02867	0.02799	0.0269	0.0277	0.02697	0.02725	0.0268	0.02643	0.02658	0.02571	0.02504	0.02512	0.02652	0.02287	0.02568	0.02572	0.02454	0.02537	0.0245	0.02479	0.02567	0.02683	0.02959	0.02692	0.02835	0.02931	0.03063	0.03061	0.02985	0.02851	0.02957	0.02867
3870.49	0.02639	0.02659	0.0293	0.02941	0.03067	0.03057	0.03071	0.0312	0.03088	0.03044	0.03095	0.02957	0.02935	0.02867	0.02888	0.02887	0.02837	0.02856	0.02776	0.02722	0.02744	0.02713	0.02705	0.02679	0.02653	0.02672	0.02586	0.02498	0.025	0.02652	0.02311	0.02566	0.02582	0.02444	0.02529	0.02475	0.0246	0.02585	0.02687	0.02956	0.02712	0.02827	0.02907	0.03053	0.03031	0.02952	0.02868	0.02936	0.02915
3868.57	0.02659	0.02662	0.0292	0.02935	0.03086	0.03069	0.03074	0.03142	0.03122	0.03045	0.03104	0.02962	0.0297	0.02893	0.02868	0.02909	0.02839	0.02845	0.02755	0.02757	0.02716	0.02712	0.02681	0.02682	0.02663	0.02681	0.02598	0.02483	0.02487	0.02651	0.02337	0.02555	0.02579	0.02442	0.02514	0.02511	0.02461	0.02588	0.02689	0.02934	0.02722	0.02824	0.02886	0.03031	0.03001	0.02923	0.02877	0.02914	0.02956
3866.64	0.02681	0.02676	0.02917	0.02931	0.03108	0.031	0.03065	0.03178	0.03148	0.03058	0.03112	0.0297	0.03006	0.02935	0.0286	0.02936	0.02839	0.02824	0.02731	0.0279	0.02697	0.02708	0.02682	0.02682	0.02675	0.02694	0.02629	0.02483	0.02484	0.02672	0.02359	0.02555	0.02581	0.02449	0.02513	0.02543	0.02487	0.02588	0.02711	0.02903	0.02733	0.02817	0.02892	0.03006	0.02998	0.02922	0.02891	0.02894	0.0298
3864.71	0.02698	0.02671	0.02908	0.02905	0.03114	0.03097	0.03016	0.03188	0.03145	0.03069	0.03101	0.02962	0.02997	0.02965	0.02845	0.02942	0.02817	0.02781	0.02697	0.02792	0.02683	0.02697	0.0268	0.02658	0.02665	0.02677	0.02639	0.02483	0.02479	0.02679	0.02357	0.02532	0.02572	0.02441	0.02485	0.02548	0.02488	0.02565	0.02724	0.02867	0.02736	0.02798	0.02886	0.02982	0.02985	0.02915	0.0291	0.02866	0.02964
3862.78	0.02673	0.02626	0.02859	0.02841	0.03075	0.03055	0.02925	0.03132	0.03088	0.0303	0.0305	0.02907	0.02943	0.02959	0.0279	0.02913	0.02739	0.02713	0.02642	0.02759	0.02639	0.02652	0.02637	0.02602	0.02611	0.02613	0.02593	0.02451	0.02452	0.02646	0.0232	0.02474	0.02525	0.02395	0.02408	0.02522	0.02444	0.02517	0.0269	0.02812	0.02715	0.02752	0.02842	0.02926	0.02938	0.0288	0.02909	0.02808	0.0293
3860.85	0.02664	0.02621	0.02844	0.02813	0.03083	0.03035	0.02911	0.03089	0.03063	0.03013	0.03017	0.02899	0.02926	0.02967	0.02764	0.02918	0.02687	0.02691	0.02612	0.02742	0.02632	0.02638	0.02601	0.02601	0.026	0.02586	0.02558	0.02465	0.02454	0.02652	0.02327	0.02461	0.02514	0.02378	0.02374	0.02528	0.02428	0.02514	0.02683	0.0279	0.02717	0.02734	0.02828	0.02886	0.0292	0.02868	0.02936	0.02801	0.02959
3858.92	0.02691	0.0263	0.02849	0.02819	0.03128	0.03029	0.0295	0.03093	0.03086	0.03027	0.03018	0.02954	0.02957	0.02986	0.0278	0.02932	0.02707	0.02692	0.02603	0.02741	0.02651	0.02646	0.02598	0.02641	0.02622	0.02594	0.02563	0.02502	0.02472	0.02677	0.02377	0.02492	0.02523	0.02394	0.0239	0.0255	0.02444	0.0252	0.02701	0.02799	0.02729	0.02751	0.02827	0.02884	0.02912	0.02891	0.0296	0.0283	0.03009
3856.99	0.0272	0.0263	0.02864	0.02832	0.0316	0.03029	0.02986	0.03102	0.03098	0.0303	0.03035	0.0301	0.02998	0.03001	0.02799	0.02935	0.02745	0.02675	0.02615	0.02756	0.02655	0.0265	0.02606	0.02661	0.02635	0.02598	0.02586	0.02525	0.0247	0.02687	0.02426	0.0251	0.02531	0.02412	0.02398	0.02561	0.02465	0.0252	0.02714	0.0281	0.02746	0.02786	0.02825	0.02889	0.02893	0.02906	0.02963	0.02856	0.0306
3855.07	0.0274	0.02616	0.02878	0.02846	0.03162	0.03035	0.03008	0.03106	0.03106	0.03038	0.03034	0.03042	0.0302	0.03006	0.02804	0.0294	0.02785	0.02656	0.0264	0.02768	0.02649	0.02645	0.02621	0.0265	0.02639	0.02602	0.02604	0.02543	0.02449	0.02691	0.02463	0.02505	0.02534	0.0243	0.02377	0.0257	0.02482	0.02512	0.02712	0.02813	0.02749	0.02807	0.02832	0.02883	0.02873	0.02883	0.02978	0.0288	0.0312
3853.14	0.0273	0.02586	0.02867	0.02843	0.03133	0.03012	0.02996	0.03085	0.03098	0.03024	0.02994	0.03031	0.03012	0.02995	0.02787	0.02921	0.02793	0.02624	0.02627	0.02747	0.02631	0.02616	0.02613	0.02622	0.02609	0.0258	0.02602	0.02535	0.02419	0.02679	0.02477	0.02486	0.02521	0.02422	0.02342	0.02563	0.02473	0.02471	0.02681	0.02792	0.02739	0.02806	0.02826	0.02854	0.02836	0.02847	0.02981	0.02879	0.03137
3851.21	0.02697	0.02548	0.02832	0.02818	0.0309	0.02961	0.02957	0.0304	0.03068	0.02975	0.02943	0.03	0.02985	0.02969	0.02747	0.02873	0.0277	0.02572	0.02592	0.02713	0.026	0.02568	0.02576	0.02575	0.0256	0.02544	0.0258	0.02496	0.02366	0.02649	0.02478	0.02438	0.02497	0.0239	0.02293	0.02518	0.02451	0.02412	0.02628	0.02752	0.02729	0.02791	0.02791	0.02825	0.02789	0.02806	0.02956	0.02859	0.03127
3849.28	0.02671	0.02521	0.02791	0.02793	0.03056	0.02913	0.02922	0.02997	0.0304	0.02934	0.02917	0.02963	0.02945	0.02942	0.02704	0.02823	0.02749	0.02536	0.0256	0.02692	0.02577	0.02527	0.02535	0.02525	0.02518	0.0251	0.02537	0.02464	0.02328	0.02616	0.02473	0.02394	0.02466	0.02354	0.02257	0.02468	0.02441	0.02354	0.02579	0.02707	0.02712	0.02777	0.0274	0.02812	0.02745	0.02778	0.02932	0.02824	0.03129
3847.35	0.02655	0.02513	0.0277	0.02801	0.03052	0.02891	0.02934	0.02983	0.03034	0.02917	0.02919	0.02954	0.02931	0.02932	0.02678	0.02805	0.02753	0.02542	0.02532	0.02687	0.02576	0.02518	0.0252	0.02508	0.02502	0.02484	0.025	0.02457	0.02342	0.02594	0.02487	0.02388	0.02454	0.02335	0.0226	0.02441	0.02456	0.02329	0.0255	0.02686	0.02696	0.02792	0.02723	0.02806	0.02733	0.02787	0.02938	0.02802	0.03147
3845.42	0.02654	0.02528	0.02788	0.02847	0.03066	0.02902	0.02988	0.03023	0.03056	0.02911	0.02931	0.02972	0.02968	0.02943	0.02692	0.02806	0.02803	0.02566	0.02532	0.02694	0.02589	0.02569	0.02536	0.02532	0.02511	0.02468	0.02495	0.02475	0.02388	0.02576	0.02504	0.02425	0.02483	0.02371	0.0228	0.02438	0.02486	0.0236	0.02539	0.02707	0.0271	0.02816	0.02741	0.02828	0.02751	0.0282	0.02974	0.02811	0.03159
[truncated: 1,371 more rows]
[truncated: 101 more columns]

## Sheet: Figure 4c source
	1	2	3	4	5	6	7	8	9	10	11	12	13	14	15	16	17	18	19	20	21	22	23	24	25	26	27	28	29	30	31	32	33	34	35	36	37	38	39	40	41	42	43	44	45	46	47	48	49
[truncated: 1,504 more rows]
[truncated: 101 more columns]
